# Supplementary material for: NF-κB and AP-1 are required for the lipopolysaccharide-induced expression of MCP-1, CXCL1, and Cx43 in cultured rat dorsal spinal cord astrocytes
Source: Front Mol Neurosci. 2022 Jul 28;15:859558. doi: 10.3389/fnmol.2022.859558 (PMC9368326; doi:10.3389/fnmol.2022.859558)
Supplement: Supplementary file 2 [file Data_Sheet_2.ZIP]

Archive with 61 entries (27 files):
- WB original image/Fig.10/
- WB original image/Fig.10/Fig.10D/
- WB original image/Fig.10/Fig.10D/Cx43/
- WB original image/Fig.10/Fig.10D/Cx43/Cx43.jpg
- WB original image/Fig.10/Fig.10D/p-Cx43/
- WB original image/Fig.10/Fig.10D/p-Cx43/p-Cx43.jpg
- WB original image/Fig.10/Fig.10E/
- WB original image/Fig.10/Fig.10E/Cx43/
- WB original image/Fig.10/Fig.10E/Cx43/Cx43.jpg
- WB original image/Fig.10/Fig.10E/p-Cx43/
- WB original image/Fig.10/Fig.10E/p-Cx43/p-Cx43.jpg
- WB original image/Fig.2/
- WB original image/Fig.2/CXCL1/
- WB original image/Fig.2/CXCL1/beta-actin.jpg
- WB original image/Fig.2/CXCL1/CXCL1.jpg
- WB original image/Fig.2/GFAP/
- WB original image/Fig.2/GFAP/GFAP.jpg
- WB original image/Fig.2/MCP-1/
- WB original image/Fig.2/MCP-1/MCP-1.jpg
- WB original image/Fig.2/TLR4/
- WB original image/Fig.2/TLR4/TLR4.jpg
- WB original image/Fig.3/
- WB original image/Fig.3/NF-a╩Bp65/
- WB original image/Fig.3/NF-a╩Bp65/NF-a╩Bp65.jpg
- WB original image/Fig.3/p-NF-a╩Bp65/
- WB original image/Fig.3/p-NF-a╩Bp65/p-NF-a╩Bp65.jpg
- WB original image/Fig.4/
- WB original image/Fig.4/IKKa┴/
- WB original image/Fig.4/IKKa┴/IKKa┴.jpg
- WB original image/Fig.4/Ia╩B-a┴/
- WB original image/Fig.4/Ia╩B-a┴/═╝╞1⁄41.jpg
- WB original image/Fig.4/NF-a╩Bp50/
- WB original image/Fig.4/NF-a╩Bp50/NF-a╩Bp50.jpg
- WB original image/Fig.5/
- WB original image/Fig.5/AP-1/
- WB original image/Fig.5/AP-1/AP-1.jpg
- WB original image/Fig.5/p-AP-1/
- WB original image/Fig.5/p-AP-1/p-AP-1.jpg
- WB original image/Fig.6/
- WB original image/Fig.6/CXCL1/
- WB original image/Fig.6/CXCL1/beta-actin.jpg
- WB original image/Fig.6/CXCL1/CXCL1.jpg
- WB original image/Fig.6/MCP-1/
- WB original image/Fig.6/MCP-1/MCP-1.jpg
- WB original image/Fig.8/
- WB original image/Fig.8/IKKa┴/
- WB original image/Fig.8/IKKa┴/IKKa┴.jpg
- WB original image/Fig.8/Ia╩B-a┴/
- WB original image/Fig.8/Ia╩B-a┴/Ia╩B-a┴.jpg
- WB original image/Fig.8/NF-a╩Bp50/
- WB original image/Fig.8/NF-a╩Bp50/NF-a╩Bp50.jpg
- WB original image/Fig.8/NF-a╩Bp65/
- WB original image/Fig.8/NF-a╩Bp65/NF-a╩Bp65.jpg
- WB original image/Fig.8/p-NF-a╩Bp65/
- WB original image/Fig.8/p-NF-a╩Bp65/p-NF-a╩Bp65.jpg
- WB original image/Fig.9/
- WB original image/Fig.9/AP-1/
- WB original image/Fig.9/AP-1/AP-1.jpg
- WB original image/Fig.9/AP-1/beta-actin.jpg
- WB original image/Fig.9/p-AP-1/
- WB original image/Fig.9/p-AP-1/p-AP-1.jpg
