# Supplementary material for: NF-κB and AP-1 are required for the lipopolysaccharide-induced expression of MCP-1, CXCL1, and Cx43 in cultured rat dorsal spinal cord astrocytes
Source: Front Mol Neurosci. 2022 Jul 28;15:859558. doi: 10.3389/fnmol.2022.859558 (PMC9368326; doi:10.3389/fnmol.2022.859558)
Supplement: Supplementary file 3 [file Data_Sheet_3.ZIP]

Archive with 74 entries (52 files):
- Immunofluorescence original image/Fig.10 (Double immunofluorescence of TLR4 and Cx43)/
- Immunofluorescence original image/Fig.10 (Double immunofluorescence of TLR4 and Cx43)/Cx43 (green).jpg
- Immunofluorescence original image/Fig.10 (Double immunofluorescence of TLR4 and Cx43)/DAPI (blue).jpg
- Immunofluorescence original image/Fig.10 (Double immunofluorescence of TLR4 and Cx43)/merge.jpg
- Immunofluorescence original image/Fig.10 (Double immunofluorescence of TLR4 and Cx43)/TLR4 (red).jpg
- Immunofluorescence original image/Fig.2 GFAP/
- Immunofluorescence original image/Fig.2 GFAP/DAPI (blue).jpg
- Immunofluorescence original image/Fig.2 GFAP/GFAP(green).jpg
- Immunofluorescence original image/Fig.2 GFAP/merge.jpg
- Immunofluorescence original image/Fig.3 (nuclear translocation of NF-a╩Bp65)/
- Immunofluorescence original image/Fig.3 (nuclear translocation of NF-a╩Bp65)/con group/
- Immunofluorescence original image/Fig.3 (nuclear translocation of NF-a╩Bp65)/con group/DAPI (blue).jpg
- Immunofluorescence original image/Fig.3 (nuclear translocation of NF-a╩Bp65)/con group/merge.jpg
- Immunofluorescence original image/Fig.3 (nuclear translocation of NF-a╩Bp65)/con group/NF-a╩Bp65 (green).jpg
- Immunofluorescence original image/Fig.3 (nuclear translocation of NF-a╩Bp65)/LPS group/
- Immunofluorescence original image/Fig.3 (nuclear translocation of NF-a╩Bp65)/LPS group/DAPI (blue).jpg
- Immunofluorescence original image/Fig.3 (nuclear translocation of NF-a╩Bp65)/LPS group/merge.jpg
- Immunofluorescence original image/Fig.3 (nuclear translocation of NF-a╩Bp65)/LPS group/NF-a╩Bp65 (green).jpg
- Immunofluorescence original image/Fig.3 (nuclear translocation of NF-a╩Bp65)/LPS+TAK-242 group/
- Immunofluorescence original image/Fig.3 (nuclear translocation of NF-a╩Bp65)/LPS+TAK-242 group/DAPI (blue).jpg
- Immunofluorescence original image/Fig.3 (nuclear translocation of NF-a╩Bp65)/LPS+TAK-242 group/merge.jpg
- Immunofluorescence original image/Fig.3 (nuclear translocation of NF-a╩Bp65)/LPS+TAK-242 group/NF-a╩Bp65 (green).jpg
- Immunofluorescence original image/Fig.4 (nuclear translocation of NF-a╩Bp50)/
- Immunofluorescence original image/Fig.4 (nuclear translocation of NF-a╩Bp50)/con group/
- Immunofluorescence original image/Fig.4 (nuclear translocation of NF-a╩Bp50)/con group/DAPI (blue).jpg
- Immunofluorescence original image/Fig.4 (nuclear translocation of NF-a╩Bp50)/con group/merge.jpg
- Immunofluorescence original image/Fig.4 (nuclear translocation of NF-a╩Bp50)/con group/NF-a╩Bp50 (green).jpg
- Immunofluorescence original image/Fig.4 (nuclear translocation of NF-a╩Bp50)/LPS group/
- Immunofluorescence original image/Fig.4 (nuclear translocation of NF-a╩Bp50)/LPS group/DAPI (blue).jpg
- Immunofluorescence original image/Fig.4 (nuclear translocation of NF-a╩Bp50)/LPS group/merge.jpg
- Immunofluorescence original image/Fig.4 (nuclear translocation of NF-a╩Bp50)/LPS group/NF-a╩Bp50 (green).jpg
- Immunofluorescence original image/Fig.4 (nuclear translocation of NF-a╩Bp50)/LPS+TAK-242 group/
- Immunofluorescence original image/Fig.4 (nuclear translocation of NF-a╩Bp50)/LPS+TAK-242 group/DAPI (blue).jpg
- Immunofluorescence original image/Fig.4 (nuclear translocation of NF-a╩Bp50)/LPS+TAK-242 group/merge.jpg
- Immunofluorescence original image/Fig.4 (nuclear translocation of NF-a╩Bp50)/LPS+TAK-242 group/NF-a╩Bp50 (green).jpg
- Immunofluorescence original image/Fig.5 (nuclear translocation of AP-1)/
- Immunofluorescence original image/Fig.5 (nuclear translocation of AP-1)/con group/
- Immunofluorescence original image/Fig.5 (nuclear translocation of AP-1)/con group/AP-1 (green).jpg
- Immunofluorescence original image/Fig.5 (nuclear translocation of AP-1)/con group/DAPI (blue).jpg
- Immunofluorescence original image/Fig.5 (nuclear translocation of AP-1)/con group/merge.jpg
- Immunofluorescence original image/Fig.5 (nuclear translocation of AP-1)/LPS group/
- Immunofluorescence original image/Fig.5 (nuclear translocation of AP-1)/LPS group/AP-1 (green).jpg
- Immunofluorescence original image/Fig.5 (nuclear translocation of AP-1)/LPS group/DAPI (blue).jpg
- Immunofluorescence original image/Fig.5 (nuclear translocation of AP-1)/LPS group/merge.jpg
- Immunofluorescence original image/Fig.5 (nuclear translocation of AP-1)/LPS+TAK-242 group/
- Immunofluorescence original image/Fig.5 (nuclear translocation of AP-1)/LPS+TAK-242 group/AP-1 (green).jpg
- Immunofluorescence original image/Fig.5 (nuclear translocation of AP-1)/LPS+TAK-242 group/DAPI (blue).jpg
- Immunofluorescence original image/Fig.5 (nuclear translocation of AP-1)/LPS+TAK-242 group/merge.jpg
- Immunofluorescence original image/Fig.8 (nuclear translocation of NF-a╩Bp65)/
- Immunofluorescence original image/Fig.8 (nuclear translocation of NF-a╩Bp65)/con group/
- Immunofluorescence original image/Fig.8 (nuclear translocation of NF-a╩Bp65)/con group/DAPI (blue).jpg
- Immunofluorescence original image/Fig.8 (nuclear translocation of NF-a╩Bp65)/con group/merge.jpg
- Immunofluorescence original image/Fig.8 (nuclear translocation of NF-a╩Bp65)/con group/NF-a╩Bp65 (green).jpg
- Immunofluorescence original image/Fig.8 (nuclear translocation of NF-a╩Bp65)/LPS group/
- Immunofluorescence original image/Fig.8 (nuclear translocation of NF-a╩Bp65)/LPS group/DAPI (blue).jpg
- Immunofluorescence original image/Fig.8 (nuclear translocation of NF-a╩Bp65)/LPS group/merge.jpg
- Immunofluorescence original image/Fig.8 (nuclear translocation of NF-a╩Bp65)/LPS group/NF-a╩Bp65 (green).jpg
- Immunofluorescence original image/Fig.8 (nuclear translocation of NF-a╩Bp65)/LPS+SR11302 group/
- Immunofluorescence original image/Fig.8 (nuclear translocation of NF-a╩Bp65)/LPS+SR11302 group/DAPI (blue).jpg
- Immunofluorescence original image/Fig.8 (nuclear translocation of NF-a╩Bp65)/LPS+SR11302 group/merge.jpg
- Immunofluorescence original image/Fig.8 (nuclear translocation of NF-a╩Bp65)/LPS+SR11302 group/NF-a╩Bp65 (green).jpg
- Immunofluorescence original image/Fig.9 (nuclear translocation of AP-1)/
- Immunofluorescence original image/Fig.9 (nuclear translocation of AP-1)/con group/
- Immunofluorescence original image/Fig.9 (nuclear translocation of AP-1)/con group/AP-1 (green).jpg
- Immunofluorescence original image/Fig.9 (nuclear translocation of AP-1)/con group/DAPI (blue).jpg
- Immunofluorescence original image/Fig.9 (nuclear translocation of AP-1)/con group/merge.jpg
- Immunofluorescence original image/Fig.9 (nuclear translocation of AP-1)/LPS group/
- Immunofluorescence original image/Fig.9 (nuclear translocation of AP-1)/LPS group/AP-1 (green).jpg
- Immunofluorescence original image/Fig.9 (nuclear translocation of AP-1)/LPS group/DAPI (blue).jpg
- Immunofluorescence original image/Fig.9 (nuclear translocation of AP-1)/LPS group/merge.jpg
- Immunofluorescence original image/Fig.9 (nuclear translocation of AP-1)/LPS+PDTC group/
- Immunofluorescence original image/Fig.9 (nuclear translocation of AP-1)/LPS+PDTC group/AP-1 (green).jpg
- Immunofluorescence original image/Fig.9 (nuclear translocation of AP-1)/LPS+PDTC group/DAPI (blue).jpg
- Immunofluorescence original image/Fig.9 (nuclear translocation of AP-1)/LPS+PDTC group/merge.jpg
