# Supplementary material for: NF-κB and AP-1 are required for the lipopolysaccharide-induced expression of MCP-1, CXCL1, and Cx43 in cultured rat dorsal spinal cord astrocytes
Source: Front Mol Neurosci. 2022 Jul 28;15:859558. doi: 10.3389/fnmol.2022.859558 (PMC9368326; doi:10.3389/fnmol.2022.859558)
Supplement: Supplementary file 4 [file Data_Sheet_4.ZIP]

Archive with 10 entries (8 files):
- EMSA original image/Fig. 10/
- EMSA original image/Fig. 7/
- EMSA original image/Fig. 7/Fig.7A.jpg
- EMSA original image/Fig. 7/Fig.7B.jpg
- EMSA original image/Fig. 7/Fig.7C.jpg
- EMSA original image/Fig. 7/Fig.7D.jpg
- EMSA original image/Fig. 7/Fig.7E.jpg
- EMSA original image/Fig. 7/Fig.7F.jpg
- EMSA original image/Fig. 10/Fig.10H.jpg
- EMSA original image/Fig. 10/Fig.10I.jpg
