# Supplementary material for: NF-κB and AP-1 are required for the lipopolysaccharide-induced expression of MCP-1, CXCL1, and Cx43 in cultured rat dorsal spinal cord astrocytes
Source: Front Mol Neurosci. 2022 Jul 28;15:859558. doi: 10.3389/fnmol.2022.859558 (PMC9368326; doi:10.3389/fnmol.2022.859558)
Supplement: Supplementary file 5 [file Data_Sheet_5.ZIP]

Archive with 24 entries (18 files):
- Fig.11 EtBr uptake original image/con group/
- Fig.11 EtBr uptake original image/con group/DAPI (blue).jpg
- Fig.11 EtBr uptake original image/con group/Etbr (Red).jpg
- Fig.11 EtBr uptake original image/con group/merge.jpg
- Fig.11 EtBr uptake original image/LPS group/
- Fig.11 EtBr uptake original image/LPS group/DAPI (blue).jpg
- Fig.11 EtBr uptake original image/LPS group/Etbr (Red).jpg
- Fig.11 EtBr uptake original image/LPS group/merge.jpg
- Fig.11 EtBr uptake original image/LPS+CBX group/
- Fig.11 EtBr uptake original image/LPS+CBX group/DAPI (blue).jpg
- Fig.11 EtBr uptake original image/LPS+CBX group/Etbr (Red).jpg
- Fig.11 EtBr uptake original image/LPS+CBX group/merge.jpg
- Fig.11 EtBr uptake original image/LPS+GAP19 group/
- Fig.11 EtBr uptake original image/LPS+GAP19 group/DAPI (blue).jpg
- Fig.11 EtBr uptake original image/LPS+GAP19 group/Etbr (Red).jpg
- Fig.11 EtBr uptake original image/LPS+GAP19 group/merge.jpg
- Fig.11 EtBr uptake original image/LPS+GAP26 group/
- Fig.11 EtBr uptake original image/LPS+GAP26 group/DAPI (blue).jpg
- Fig.11 EtBr uptake original image/LPS+GAP26 group/Etbr (Red).jpg
- Fig.11 EtBr uptake original image/LPS+GAP26 group/merge.jpg
- Fig.11 EtBr uptake original image/LPS+TAK-242 group/
- Fig.11 EtBr uptake original image/LPS+TAK-242 group/DAPI (blue).jpg
- Fig.11 EtBr uptake original image/LPS+TAK-242 group/Etbr (Red).jpg
- Fig.11 EtBr uptake original image/LPS+TAK-242 group/merge.jpg
