# Supplementary material for: NF-κB and AP-1 are required for the lipopolysaccharide-induced expression of MCP-1, CXCL1, and Cx43 in cultured rat dorsal spinal cord astrocytes
Source: Front Mol Neurosci. 2022 Jul 28;15:859558. doi: 10.3389/fnmol.2022.859558 (PMC9368326; doi:10.3389/fnmol.2022.859558)
Supplement: Supplementary file 6 [file Data_Sheet_6.ZIP]

Archive with 10 entries (4 files):
- Fig.11 Scrape-loading Dye Transfer assay original image/con group/
- Fig.11 Scrape-loading Dye Transfer assay original image/con group/10min/
- Fig.11 Scrape-loading Dye Transfer assay original image/con group/10min/lucifer yellow (green).jpg
- Fig.11 Scrape-loading Dye Transfer assay original image/con group/5min/
- Fig.11 Scrape-loading Dye Transfer assay original image/con group/5min/lucifer yellow (green).jpg
- Fig.11 Scrape-loading Dye Transfer assay original image/LPS group/
- Fig.11 Scrape-loading Dye Transfer assay original image/LPS group/10min/
- Fig.11 Scrape-loading Dye Transfer assay original image/LPS group/10min/lucifer yellow (green).jpg
- Fig.11 Scrape-loading Dye Transfer assay original image/LPS group/5min/
- Fig.11 Scrape-loading Dye Transfer assay original image/LPS group/5min/lucifer yellow (green).jpg
