# Supplementary material for: NF-κB and AP-1 are required for the lipopolysaccharide-induced expression of MCP-1, CXCL1, and Cx43 in cultured rat dorsal spinal cord astrocytes
Source: Front Mol Neurosci. 2022 Jul 28;15:859558. doi: 10.3389/fnmol.2022.859558 (PMC9368326; doi:10.3389/fnmol.2022.859558)
Supplement: Supplementary file 7 [file Data_Sheet_7.ZIP]

Archive with 13 entries (11 files):
- JASPAR and PROMO analysis/JASPAR analysis/
- JASPAR and PROMO analysis/JASPAR analysis/AP-1-2;AP-1-3;AP-1-4.jpg
- JASPAR and PROMO analysis/JASPAR analysis/AP-1-5;AP-1-6;AP-1-7.jpg
- JASPAR and PROMO analysis/JASPAR analysis/AP-1-8;AP-1-9.jpg
- JASPAR and PROMO analysis/JASPAR analysis/p50-1;p50-2.jpg
- JASPAR and PROMO analysis/JASPAR analysis/p65-2.jpg
- JASPAR and PROMO analysis/JASPAR analysis/p65-3;p65-4.jpg
- JASPAR and PROMO analysis/JASPAR analysis/p65-5;p65-6;p65-7.jpg
- JASPAR and PROMO analysis/PROMO analysis/
- JASPAR and PROMO analysis/PROMO analysis/AP-1-2;AP-1-3;AP-1-4.jpg
- JASPAR and PROMO analysis/PROMO analysis/AP-1-5;AP-1-6;AP-1-7.jpg
- JASPAR and PROMO analysis/PROMO analysis/p65-2.jpg
- JASPAR and PROMO analysis/PROMO analysis/PROMO website.jpg
