# Supplementary material for: NF-κB and AP-1 are required for the lipopolysaccharide-induced expression of MCP-1, CXCL1, and Cx43 in cultured rat dorsal spinal cord astrocytes
Source: Front Mol Neurosci. 2022 Jul 28;15:859558. doi: 10.3389/fnmol.2022.859558 (PMC9368326; doi:10.3389/fnmol.2022.859558)
Supplement: Supplementary file 8 [file Data_Sheet_8.ZIP]

Archive with 7 entries (7 files):
- Statistical analysis/Statistical analysis of ELISA.xls
- Statistical analysis/Statistical analysis of EMSA.xls
- Statistical analysis/Statistical analysis of Ethidium bromide uptake.xls
- Statistical analysis/Statistical analysis of Immunofluorescence.xls
- Statistical analysis/Statistical analysis of PCR.xls
- Statistical analysis/Statistical analysis of Scrape-loading Dye Transfer assay.xls
- Statistical analysis/Statistical analysis of WB optical density.xls
