# Supplementary material for: NF-κB and AP-1 are required for the lipopolysaccharide-induced expression of MCP-1, CXCL1, and Cx43 in cultured rat dorsal spinal cord astrocytes
Source: Front Mol Neurosci. 2022 Jul 28;15:859558. doi: 10.3389/fnmol.2022.859558 (PMC9368326; doi:10.3389/fnmol.2022.859558)
Supplement: Supplementary file 8 [file Data_Sheet_8.ZIP › Statistical analysis/Statistical analysis of ELISA.xls]

## Sheet: MCP-1
标准样品稀释后浓度（Conc）ng/L	吸光度（Mean）L/(g·cm)
0	0.081
1.5625	0.128
3.125	0.156
6.25	0.206
12.5	0.345
25	0.629
50	1.207
100	2.216
y=ax+b
a	b	OD	y=ax+b	concentration（ng/L）	group
0.0215	0.088	0.76	31.2558	31.2558	con1
0.0215	0.088	0.579	22.8372	22.8372	con2
0.0215	0.088	0.435	16.1395	16.1395	con3
0.0215	0.088	0.661	26.6512	26.6512	con4
0.0215	0.088	1.966	87.3488	87.3488	LPS1
0.0215	0.088	1.874	83.0698	83.0698	LPS2
0.0215	0.088	2.033	90.4651	90.4651	LPS3
0.0215	0.088	1.75	77.3023	77.3023	LPS4
0.0215	0.088	0.614	24.4651	24.4651	LPS+TAK242 1
0.0215	0.088	0.8	33.1163	33.1163	LPS+TAK242 2
0.0215	0.088	0.599	23.7674	23.7674	LPS+TAK242 3
0.0215	0.088	0.669	27.0233	27.0233	LPS+TAK242 4
0.0215	0.088	0.452	16.9302	16.9302	LPS+CBX 1
0.0215	0.088	0.477	18.093	18.093	LPS+CBX 2
0.0215	0.088	0.731	29.907	29.907	LPS+CBX 3
0.0215	0.088	0.597	23.6744	23.6744	LPS+CBX 4
0.0215	0.088	0.707	28.7907	28.7907	LPS+Gap26 1
0.0215	0.088	0.723	29.5349	29.5349	LPS+Gap26 2
0.0215	0.088	0.555	21.7209	21.7209	LPS+Gap26 3
0.0215	0.088	0.519	20.0465	20.0465	LPS+Gap26 4
0.0215	0.088	0.736	30.1395	30.1395	LPS+Gap19 1
0.0215	0.088	0.622	24.8372	24.8372	LPS+Gap19 2
0.0215	0.088	0.739	30.2791	30.2791	LPS+Gap19 3
0.0215	0.088	0.613	24.4186	24.4186	LPS+Gap19 4
	mean	SD
con	24.2209	6.39321
lps	84.5465	5.7021
lps+tak-242	27.093	4.25244
lps+cbx	22.1512	5.94978
lps+gap26	25.0233	4.8381
lps+gap19	27.4186	3.22745

## Sheet: CXCL1
标准样品稀释后浓度（Conc）ng/L	吸光度（Mean）L/(g·cm)
0	0.084
1.5625	0.102
3.125	0.111
6.25	0.164
12.5	0.225
25	0.359
50	0.589
100	1.114
y=ax+b
a	b	OD	y=ax+b	concentration（ng/L）	group
0.0102	0.0898	1.364	124.922	124.922	con1
0.0102	0.0898	2.378	224.333	224.333	con2
0.0102	0.0898	3.051	290.314	290.314	con3
0.0102	0.0898	2.484	234.725	234.725	con4
0.0102	0.0898	6.32	610.804	610.804	LPS1
0.0102	0.0898	7.663	742.471	742.471	LPS2
0.0102	0.0898	6.72	650.02	650.02	LPS3
0.0102	0.0898	7.335	710.314	710.314	LPS4
0.0102	0.0898	2.156	202.569	202.569	LPS+TAK242 1
0.0102	0.0898	3.197	304.627	304.627	LPS+TAK242 2
0.0102	0.0898	2.509	237.176	237.176	LPS+TAK242 3
0.0102	0.0898	1.485	136.784	136.784	LPS+TAK242 4
0.0102	0.0898	3.247	309.529	309.529	LPS+CBX 1
0.0102	0.0898	3.647	348.745	348.745	LPS+CBX 2
0.0102	0.0898	1.822	169.824	169.824	LPS+CBX 3
0.0102	0.0898	2.629	248.941	248.941	LPS+CBX 4
0.0102	0.0898	2.281	214.824	214.824	LPS+Gap26 1
0.0102	0.0898	3.208	305.706	305.706	LPS+Gap26 2
0.0102	0.0898	2.236	210.412	210.412	LPS+Gap26 3
0.0102	0.0898	1.562	144.333	144.333	LPS+Gap26 4
0.0102	0.0898	3.216	306.49	306.49	LPS+Gap19 1
0.0102	0.0898	1.934	180.804	180.804	LPS+Gap19 2
0.0102	0.0898	2.609	246.98	246.98	LPS+Gap19 3
0.0102	0.0898	2.378	224.333	224.333	LPS+Gap19 4
	mean	SD
con	218.573	68.8268
lps	678.402	59.1557
lps+tak-242	220.289	69.9648
lps+cbx	269.26	77.9743
lps+gap26	218.819	66.2925
lps+gap19	239.652	52.3412
