# Supplementary material for: NF-κB and AP-1 are required for the lipopolysaccharide-induced expression of MCP-1, CXCL1, and Cx43 in cultured rat dorsal spinal cord astrocytes
Source: Front Mol Neurosci. 2022 Jul 28;15:859558. doi: 10.3389/fnmol.2022.859558 (PMC9368326; doi:10.3389/fnmol.2022.859558)
Supplement: Supplementary file 8 [file Data_Sheet_8.ZIP › Statistical analysis/Statistical analysis of EMSA.xls]

## Sheet: Sheet3
Fig.7A													Fig.7B
	N=1	N=2	N=3	N=4										N=1	N=2	N=3	N=4
NC	0	0	0	0									NC	0	0	0	0
LPS(4μg)	3397	4267	4178	5679									Control	7661	9032	7089	6132
LPS(6μg)	4287	5356	7723	6067									LPS	20015	16999	13799	26534
LPS(8μg)	10614	7683	8903	13220									LPS+PDTC	6561	6019	5089	9199
LPS(8μg)+UP	301	503	677	429									LPS+SR11302	5703	9490	7126	6369
													LPS+UP	1309	1122	2389	1609
	4380.25													7478.5
0	0	0	0										0	0	0	0
0.775527	0.974145	0.953827	1.2965										1.0244	1.20773	0.947917	0.819951
0.978711	1.22276	1.76314	1.38508										2.67634	2.27305	1.84516	3.54804
2.42315	1.75401	2.03253	3.01809										0.877315	0.804841	0.680484	1.23006
0.0687175	0.114834	0.154557	0.0979396										0.762586	1.26897	0.952865	0.851641
													0.175035	0.15003	0.319449	0.21515
0	77.5527	97.8711	242.315	6.87175
0	97.4145	122.276	175.401	11.4834									0	102.44	267.634	87.7315	76.2586	17.5035
0	95.3827	176.314	203.253	15.4557									0	120.773	227.305	80.4841	126.897	15.003
0	129.65	138.508	301.809	9.79396									0	94.7917	184.516	68.0484	95.2865	31.9449
													0	81.9951	354.804	123.006	85.1641	21.515
Fig.7C													Fig.7D
	N=1	N=2	N=3	N=4										N=1	N=2	N=3	N=4
NC	0	0	0	0									NC	0	0	0	0
LPS(4μg)	12559	10899	14892	11334									Control	17229	14892	10379	12789
LPS(6μg)	13939	16983	20378	16789									LPS	31823	40899	52999	46589
LPS(8μg)	37433	29789	35899	31789									LPS+PDTC	15040	14789	10678	20889
LPS(8μg)+UP	6201	7503	3977	8429									LPS+SR11302	11546	16789	12899	10890
	12421												LPS+UP	6109	9422	11689	8809
0	0	0	0
1.01111	0.877466	1.19894	0.912487											13822.2
1.12221	1.36728	1.64061	1.35166										0	0	0	0
3.01369	2.39828	2.89019	2.55929										1.24647	1.07739	0.750891	0.925247
0.499235	0.604058	0.320184	0.678609										2.3023	2.95892	3.83433	3.37058
													1.0881	1.06994	0.772523	1.51126
													0.83532	1.21464	0.933206	0.78786
0	101.111	112.221	301.369	49.9235									0.441969	0.681655	0.845666	0.637306
0	87.7466	136.728	239.828	60.4058
0	119.894	164.061	289.019	32.0184									0	124.647	230.23	108.81	83.532	44.1969
0	91.2487	135.166	255.929	67.8609									0	107.739	295.892	106.994	121.464	68.1655
													0	75.0891	383.433	77.2523	93.3206	84.5666
													0	92.5247	337.058	151.126	78.786	63.7306
Fig.7E													Fig.7F
	N=1	N=2	N=3	N=4										N=1	N=2	N=3	N=4
NC	0	0	0	0									NC	0	0	0	0
LPS(4μg)	3278	5089	6923	4589									Control	11721	13899	9267	10898
LPS(6μg)	3302	5732	7299	4638									LPS	31423	27099	45689	39772
LPS(8μg)	10951	14900	19789	17999									LPS+PDTC	10845	7318	14478	9088
LPS(8μg)+UP	2201	4303	3977	1429									LPS+SR11302	10693	9100	13878	9423
	4969.75												LPS+UP	7009	7422	6099	10309
0	0	0	0
0.659591	1.024	1.39303	0.923386											11446.2
0.66442	1.15338	1.46869	0.933246										0	0	0	0
2.20353	2.99814	3.98189	3.62171										1.024	1.21428	0.80961	0.952102
0.442879	0.865838	0.800241	0.28754										2.74527	2.3675	3.99161	3.47468
													0.947472	0.639336	1.26487	0.793972
													0.934192	0.79502	1.21245	0.823239
0	65.9591	66.442	220.353	44.2879									0.61234	0.648422	0.532838	0.900644
0	102.4	115.338	299.814	86.5838
0	139.303	146.869	398.189	80.0241									0	102.4	274.527	94.7472	93.4192	61.234
0	92.3386	93.3246	362.171	28.754									0	121.428	236.75	63.9336	79.502	64.8422
													0	80.961	399.161	126.487	121.245	53.2838
													0	95.2102	347.468	79.3972	82.3239	90.0644
Fig.10H													Fig.10I
	N=1	N=2	N=3	N=4										N=1	N=2	N=3	N=4
NC	0	0	0	0									NC	0	0	0	0
LPS(4μg)	7517	8402	6799	5069									Control	9680	13899	7356	11989
LPS(6μg)	12094	8412	6809	12194									LPS	30448	35893	28993	24557
LPS(8μg)	14642	17789	22989	18768									LPS+PDTC	10615	15782	12983	9263
LPS(8μg)+UP	2201	4203	3077	1429									LPS+SR11302	8605	9277	12321	9867
	6946.75												LPS+UP	3309	4220	3789	2009
0	0	0	0
1.08209	1.20949	0.978731	0.729694											10731
1.74096	1.21093	0.980171	1.75535										0	0	0	0
2.10775	2.56077	3.30932	2.7017										0.902059	1.29522	0.685491	1.11723
0.316839	0.605031	0.442941	0.205708										2.83739	3.3448	2.7018	2.28842
													0.98919	1.47069	1.20986	0.8632
0	108.209	174.096	210.775	31.6839									0.801882	0.864505	1.14817	0.919486
0	120.949	121.093	256.077	60.5031									0.308359	0.393253	0.353089	0.187215
0	97.8731	98.0171	330.932	44.2941
0	72.9694	175.535	270.17	20.5708									0	90.2059	283.739	98.919	80.1882	30.8359
													0	129.522	334.48	147.069	86.4505	39.3253
													0	68.5491	270.18	120.986	114.817	35.3089
													0	111.723	228.842	86.32	91.9486	18.7215
Fig.7A	mean	SD											Fig.7B	mean	SD
NC	0	0											NC	0	0
LPS(4μg)	100	21.69											Control	100	16.21
LPS(6μg)	133.74	32.93											LPS	258.56	72.58
LPS(8μg)	230.69	54.78											LPS+PDTC	89.82	23.57
LPS(8μg)+UP	10.9	3.58											LPS+SR11302	95.9	22.08
													LPS+UP	21.49	7.47
Fig.7C	mean	SD
NC	0	0											Fig.7D	mean	SD
LPS(4μg)	100	14.42											NC	0	0
LPS(6μg)	137.04	21.21											Control	100	21.16
LPS(8μg)	271.54	28.55											LPS	311.65	65
LPS(8μg)+UP	52.55	15.54											LPS+PDTC	111.05	30.39
													LPS+SR11302	94.28	19.11
Fig.7E	mean	SD											LPS+UP	65.16	16.6
NC	0	0
LPS(4μg)	100	30.38											Fig.7F	mean	SD
LPS(6μg)	105.49	34.07											NC	0	0
LPS(8μg)	320.13	77.95											Control	100	16.84
LPS(8μg)+UP	59.91	27.87											LPS	314.48	72.79
													LPS+PDTC	91.14	26.71
Fig.10H	mean	SD											LPS+SR11302	94.12	19.05
NC	0	0											LPS+UP	67.36	15.89
LPS(4μg)	100	20.34
LPS(6μg)	142.19	38.84											Fig.10I	mean	SD
LPS(8μg)	266.99	49.59											NC	0	0
LPS(8μg)+UP	39.26	17.16											Control	100	26.42
													LPS	279.31	43.56
													LPS+PDTC	113.32	26.67
													LPS+SR11302	93.35	15.1
													LPS+UP	31.05	8.92
