# Supplementary material for: NF-κB and AP-1 are required for the lipopolysaccharide-induced expression of MCP-1, CXCL1, and Cx43 in cultured rat dorsal spinal cord astrocytes
Source: Front Mol Neurosci. 2022 Jul 28;15:859558. doi: 10.3389/fnmol.2022.859558 (PMC9368326; doi:10.3389/fnmol.2022.859558)
Supplement: Supplementary file 8 [file Data_Sheet_8.ZIP › Statistical analysis/Statistical analysis of Ethidium bromide uptake.xls]

## Sheet: Fig 11
EtBr	con								LPS							LPS+TAK242							LPS+CBX							LPS+Gap26							LPS+Gap19
	total cells	positive cells	non-positive cells	the percentage of positive cells(%)					total cells	positive cells	non-positive cells	the percentage of positive cells(%)				total cells	positive cells	non-positive cells	the percentage of positive cells(%)				total cells	positive cells	non-positive cells	the percentage of positive cells(%)				total cells	positive cells	non-positive cells	the percentage of positive cells(%)				total cells	positive cells	non-positive cells	the percentage of positive cells(%)
visual fields 1	67	21	46	31.3433	31.34			visual fields 1	86	68	18	79.0698	79.07		visual fields 1	77	27	50	35.0649	35.06		visual fields 1	67	17	50	25.3731	25.37		visual fields 1	87	22	65	25.2874	25.29		visual fields 1	70	24	46	34.2857	34.29
visual fields 2	72	18	54	25	25			visual fields 2	71	50	21	70.4225	70.42		visual fields 2	81	31	50	38.2716	38.27		visual fields 2	83	22	61	26.506	26.51		visual fields 2	73	19	54	26.0274	26.03		visual fields 2	64	19	45	29.6875	29.69
visual fields 3	81	34	47	41.9753	41.98			visual fields 3	80	66	14	82.5	82.5		visual fields 3	67	23	44	34.3284	34.33		visual fields 3	71	19	52	26.7606	26.76		visual fields 3	65	25	40	38.4615	38.46		visual fields 3	79	21	58	26.5823	26.58
visual fields 4	75	22	53	29.3333	29.33			visual fields 4	75	55	20	73.3333	73.33		visual fields 4	66	20	46	30.303	30.3		visual fields 4	79	31	48	39.2405	39.24		visual fields 4	77	23	54	29.8701	29.87		visual fields 4	68	25	43	36.7647	36.76
visual fields 5	85	30	55	35.2941	35.29			visual fields 5	64	52	12	81.25	81.25		visual fields 5	76	26	50	34.2105	34.21		visual fields 5	70	20	50	28.5714	28.57		visual fields 5	71	17	54	23.9437	23.94		visual fields 5	80	29	51	36.25	36.25
visual fields 6	67	15	52	22.3881	22.39			visual fields 6	82	57	25	69.5122	69.51		visual fields 6	79	24	55	30.3797	30.38		visual fields 6	69	24	45	34.7826	34.78		visual fields 6	86	26	60	30.2326	30.23		visual fields 6	77	17	60	22.0779	22.08
visual fields 7	72	23	49	31.9444	31.94			visual fields 7	78	58	20	74.359	74.36		visual fields 7	81	28	53	34.5679	34.57		visual fields 7	80	21	59	26.25	26.25		visual fields 7	61	27	34	44.2623	44.26		visual fields 7	64	24	40	37.5	37.5
visual fields 8	78	25	53	32.0513	32.05			visual fields 8	74	55	19	74.3243	74.32		visual fields 8	75	18	57	24	24		visual fields 8	66	18	48	27.2727	27.27		visual fields 8	71	23	48	32.3944	32.39		visual fields 8	82	35	47	42.6829	42.68
visual fields 9	84	26	58	30.9524	30.95			visual fields 9	75	52	23	69.3333	69.33		visual fields 9	69	21	48	30.4348	30.43		visual fields 9	70	16	54	22.8571	22.86		visual fields 9	68	20	48	29.4118	29.41		visual fields 9	85	27	58	31.7647	31.76
visual fields 10	74	20	54	27.027	27.03			visual fields 10	69	54	15	78.2609	78.26		visual fields 10	84	29	55	34.5238	34.52		visual fields 10	82	26	56	31.7073	31.71		visual fields 10	82	31	51	37.8049	37.8		visual fields 10	79	26	53	32.9114	32.91
	con	LPS	LPS+TAK242	LPS+CBX	LPS+Gap26	LPS+Gap19
Mean	30.73	75.235	32.607	28.9321	31.768	33.0507
SD	5.46729	4.81755	3.94743	4.92661	6.54302	5.90063
