# Supplementary material for: NF-κB and AP-1 are required for the lipopolysaccharide-induced expression of MCP-1, CXCL1, and Cx43 in cultured rat dorsal spinal cord astrocytes
Source: Front Mol Neurosci. 2022 Jul 28;15:859558. doi: 10.3389/fnmol.2022.859558 (PMC9368326; doi:10.3389/fnmol.2022.859558)
Supplement: Supplementary file 8 [file Data_Sheet_8.ZIP › Statistical analysis/Statistical analysis of Immunofluorescence.xls]

## Sheet: p65
NF-KBp65	con								LPS								LPS+TAK242								LPS+SR11302
	total cells	positive cells	non-positive cells		the percentage of positive cells(%)				total cells	positive cells	non-positive cells		the percentage of positive cells(%)				total cells	positive cells	non-positive cells		the percentage of positive cells(%)				total cells	positive cells	non-positive cells		the percentage of positive cells(%)
visual fields 1	51	2	49	0.0392157	3.92157	3.92		visual fields 1	50	43	7	0.86	86	86		visual fields 1	54	11	43	0.203704	20.3704	20.37		visual fields 1	50	9	41	0.18	18	18
visual fields 2	54	4	50	0.0740741	7.40741	7.4		visual fields 2	54	48	6	0.888889	88.8889	88.89		visual fields 2	52	12	40	0.230769	23.0769	23.08		visual fields 2	51	15	36	0.294118	29.4118	29.41
visual fields 3	55	3	52	0.0545455	5.45455	5.45		visual fields 3	53	49	4	0.924528	92.4528	92.45		visual fields 3	55	12	43	0.218182	21.8182	21.82		visual fields 3	53	7	46	0.132075	13.2075	13.21
visual fields 4	53	3	50	0.0566038	5.66038	5.66		visual fields 4	54	42	12	0.777778	77.7778	77.78		visual fields 4	49	7	42	0.142857	14.2857	14.29		visual fields 4	49	13	36	0.265306	26.5306	26.53
visual fields 5	50	5	45	0.1	10	10		visual fields 5	48	38	10	0.791667	79.1667	79.17		visual fields 5	50	13	37	0.26	26	26		visual fields 5	51	7	44	0.137255	13.7255	13.73
visual fields 6	52	4	48	0.0769231	7.69231	7.69		visual fields 6	51	46	5	0.901961	90.1961	90.2		visual fields 6	45	15	30	0.333333	33.3333	33.33		visual fields 6	45	10	35	0.222222	22.2222	22.22
visual fields 7	47	3	44	0.0638298	6.38298	6.38		visual fields 7	46	38	8	0.826087	82.6087	82.61		visual fields 7	55	8	47	0.145455	14.5455	14.55		visual fields 7	51	13	38	0.254902	25.4902	25.49
visual fields 8	51	3	48	0.0588235	5.88235	5.88		visual fields 8	55	45	10	0.818182	81.8182	81.82		visual fields 8	49	11	38	0.22449	22.449	22.45		visual fields 8	46	8	38	0.173913	17.3913	17.39
visual fields 9	49	6	43	0.122449	12.2449	12.24		visual fields 9	49	45	4	0.918367	91.8367	91.84		visual fields 9	47	7	40	0.148936	14.8936	14.89		visual fields 9	55	9	46	0.163636	16.3636	16.36
visual fields 10	46	4	42	0.0869565	8.69565	8.7		visual fields 10	52	47	5	0.903846	90.3846	90.38		visual fields 10	51	11	40	0.215686	21.5686	21.57		visual fields 10	48	11	37	0.229167	22.9167	22.92
																								visual fields 11	50	8	42	0.16	16	16
																								visual fields 12	50	15	35	0.3	30	30
	con	LPS	LPS+TAK242				con	LPS	LPS+SR11302
mean	7.332	86.114	21.235			mean	7.332	86.114	20.9383
SD	2.45413	5.41537	5.85243			SD	2.45413	5.41537	5.95206

## Sheet: p50
NF-KBp50	con								LPS								LPS+TAK242
	total cells	positive cells	non-positive cells		the percentage of positive cells(%)				total cells	positive cells	non-positive cells		the percentage of positive cells(%)				total cells	positive cells	non-positive cells		the percentage of positive cells(%)
visual fields 1	50	6	44	0.12	12	12		visual fields 1	52	41	11	0.788462	78.8462	78.85		visual fields 1	51	17	34	0.333333	33.3333	33.33
visual fields 2	44	2	42	0.0454545	4.54545	4.55		visual fields 2	54	34	20	0.62963	62.963	62.96		visual fields 2	52	15	37	0.288462	28.8462	28.85
visual fields 3	58	7	51	0.12069	12.069	12.07		visual fields 3	57	43	14	0.754386	75.4386	75.44		visual fields 3	57	20	37	0.350877	35.0877	35.09
visual fields 4	51	6	45	0.117647	11.7647	11.76		visual fields 4	52	40	12	0.769231	76.9231	76.92		visual fields 4	47	10	37	0.212766	21.2766	21.28
visual fields 5	49	3	46	0.0612245	6.12245	6.12		visual fields 5	48	39	9	0.8125	81.25	81.25		visual fields 5	50	11	39	0.22	22	22
visual fields 6	52	5	47	0.0961538	9.61538	9.62		visual fields 6	50	35	15	0.7	70	70		visual fields 6	42	9	33	0.214286	21.4286	21.43
visual fields 7	47	5	42	0.106383	10.6383	10.64		visual fields 7	44	32	12	0.727273	72.7273	72.73		visual fields 7	53	14	39	0.264151	26.4151	26.42
visual fields 8	54	9	45	0.166667	16.6667	16.67		visual fields 8	54	37	17	0.685185	68.5185	68.52		visual fields 8	47	16	31	0.340426	34.0426	34.04
visual fields 9	48	8	40	0.166667	16.6667	16.67		visual fields 9	49	36	13	0.734694	73.4694	73.47		visual fields 9	45	12	33	0.266667	26.6667	26.67
visual fields 10	43	2	41	0.0465116	4.65116	4.65		visual fields 10	53	37	16	0.698113	69.8113	69.81		visual fields 10	55	13	42	0.236364	23.6364	23.64
	mean	SD
con	10.475	4.3721
lps	72.995	5.41548
lps+tak242	27.275	5.35644

## Sheet: AP-1
AP-1	con								LPS								LPS+TAK242								LPS+PDTC
	total cells	positive cells	non-positive cells		the percentage of positive cells(%)				total cells	positive cells	non-positive cells		the percentage of positive cells(%)				total cells	positive cells	non-positive cells		the percentage of positive cells(%)				total cells	positive cells	non-positive cells		the percentage of positive cells(%)
visual fields 1	56	7	49	0.125	12.5	12.5		visual fields 1	50	48	2	0.96	96	96		visual fields 1	56	11	45	0.196429	19.6429	19.64		visual fields 1	53	10	43	0.188679	18.8679	18.87
visual fields 2	52	5	47	0.0961538	9.61538	9.62		visual fields 2	53	49	4	0.924528	92.4528	92.45		visual fields 2	50	9	41	0.18	18	18		visual fields 2	50	11	39	0.22	22	22
visual fields 3	48	7	41	0.145833	14.5833	14.58		visual fields 3	51	42	9	0.823529	82.3529	82.35		visual fields 3	49	9	40	0.183673	18.3673	18.37		visual fields 3	48	8	40	0.166667	16.6667	16.67
visual fields 4	50	6	44	0.12	12	12		visual fields 4	53	47	6	0.886792	88.6792	88.68		visual fields 4	47	7	40	0.148936	14.8936	14.89		visual fields 4	45	7	38	0.155556	15.5556	15.56
visual fields 5	49	8	41	0.163265	16.3265	16.33		visual fields 5	47	45	2	0.957447	95.7447	95.74		visual fields 5	55	9	46	0.163636	16.3636	16.36		visual fields 5	52	11	41	0.211538	21.1538	21.15
visual fields 6	51	4	47	0.0784314	7.84314	7.84		visual fields 6	50	47	3	0.94	94	94		visual fields 6	49	7	42	0.142857	14.2857	14.29		visual fields 6	50	8	42	0.16	16	16
visual fields 7	52	3	49	0.0576923	5.76923	5.77		visual fields 7	49	43	6	0.877551	87.7551	87.76		visual fields 7	50	6	44	0.12	12	12		visual fields 7	53	7	46	0.132075	13.2075	13.21
visual fields 8	47	7	40	0.148936	14.8936	14.89		visual fields 8	49	44	5	0.897959	89.7959	89.8		visual fields 8	51	7	44	0.137255	13.7255	13.73		visual fields 8	52	9	43	0.173077	17.3077	17.31
visual fields 9	53	4	49	0.0754717	7.54717	7.55		visual fields 9	52	49	3	0.942308	94.2308	94.23		visual fields 9	53	9	44	0.169811	16.9811	16.98		visual fields 9	54	9	45	0.166667	16.6667	16.67
visual fields 10	47	7	40	0.148936	14.8936	14.89		visual fields 10	54	50	4	0.925926	92.5926	92.59		visual fields 10	52	10	42	0.192308	19.2308	19.23		visual fields 10	55	8	47	0.145455	14.5455	14.55
																								visual fields 11	45	9	36	0.2	20	20
																								visual fields 12	55	11	44	0.2	20	20
	con	LPS	LPS+TAK242				con	LPS	LPS+PDTC
mean	11.597	91.36	16.349			mean	11.597	91.36	17.6658
SD	3.68662	4.24758	2.54908			SD	3.68662	4.24758	2.73286
					.
