# Supplementary material for: NF-κB and AP-1 are required for the lipopolysaccharide-induced expression of MCP-1, CXCL1, and Cx43 in cultured rat dorsal spinal cord astrocytes
Source: Front Mol Neurosci. 2022 Jul 28;15:859558. doi: 10.3389/fnmol.2022.859558 (PMC9368326; doi:10.3389/fnmol.2022.859558)
Supplement: Supplementary file 8 [file Data_Sheet_8.ZIP › Statistical analysis/Statistical analysis of PCR.xls]

## Sheet: Fig 2
										Amplification Plot				Melt Curve Plot
	β-actin	CXCL1	ΔCT	ΔΔCT	2^（-ΔΔCT）	MEAN
Con	12.6766	20.3902	7.7136	0	1	1.06571		β-actin
Con	12.767	20.1706	7.4036	-0.309995	1.2397
Con	12.6584	20.1159	7.45756	-0.256038	1.19419
Con	12.7416	20.6591	7.9175	0.203906	0.868197
Con	12.672	20.3479	7.67589	-0.0377045	1.02648
LPS	11.8664	18.5526	6.68621	-1.02738	2.03833	2.2679
LPS	12.1352	18.8615	6.72635	-0.987245	1.9824
LPS	11.9135	18.2777	6.36414	-1.34945	2.54815
LPS	12.0684	18.6564	6.58807	-1.12553	2.18181
LPS	11.8642	18.2055	6.34132	-1.37228	2.5888
LPS+TAK242	14.239	21.573	7.334	-0.379597	1.30098	1.08578		CXCL1
LPS+TAK242	14.1652	21.5317	7.36646	-0.347142	1.27204
LPS+TAK242	13.9575	21.8228	7.8653	0.151702	0.900188
LPS+TAK242	14.05	21.837	7.787	0.0734027	0.950394
LPS+TAK242	13.903	21.609	7.706	-0.0075973	1.00528
TAK242	13.361	21.234	7.873	0.159403	0.895396	1.1186
TAK242	13.345	20.966	7.621	-0.0925973	1.06629
TAK242	13.572	20.825	7.253	-0.460597	1.37611
TAK242	13.4313	20.6906	7.25939	-0.454208	1.37003
TAK242	13.6451	21.5347	7.88953	0.17593	0.885197
CXCL1
	MEAN	SD
Con	1.0656	0.15151
LPS	2.2678	0.2844
LPS+TAK242	1.0856	0.1874
TAK242	1.1184	0.2433
										Amplification Plot				Melt Curve Plot
	β-actin	MCP-1	ΔCT	ΔΔCT	2^（-ΔΔCT）	MEAN
Con	11.9223	17.4837	5.56139	0	1	0.977561		β-actin
Con	12.4652	17.8582	5.39296	-0.16843	1.12384
Con	12.3314	18.1651	5.83378	0.272384	0.82795
Con	12.3557	17.7538	5.39812	-0.163274	1.11983
Con	12.2182	18.0726	5.85441	0.293017	0.816194
LPS	11.6283	15.7285	4.10016	-1.46123	2.75344	2.55409
LPS	11.5276	15.6392	4.11153	-1.44986	2.73182
LPS	11.2198	15.5327	4.31297	-1.24842	2.37581
LPS	11.3758	15.6255	4.24978	-1.31161	2.48219
LPS	11.5818	15.864	4.28212	-1.27928	2.42717			MCP-1
LPS+TAK242	12.0649	17.3689	5.30402	-0.257378	1.1953	0.983263
LPS+TAK242	11.8279	17.1382	5.3103	-0.251092	1.19011
LPS+TAK242	11.6218	17.5491	5.92735	0.365957	0.775954
LPS+TAK242	11.9097	17.8736	5.96392	0.402522	0.756535
LPS+TAK242	11.7991	17.3628	5.56369	0.00229282	0.998412
TAK242	12.3738	17.9452	5.57144	0.0100422	0.993063	1.05467
TAK242	12.6893	17.956	5.2667	-0.294693	1.22662
TAK242	12.3317	18.0028	5.67109	0.109695	0.926784
TAK242	12.5682	17.8511	5.28286	-0.27853	1.21296
TAK242	12.2697	17.961	5.69128	0.129885	0.913904
MCP-1
	MEAN	SD
Con	0.9776	0.15047
LPS	2.5541	0.17634
LPS+TAK242	0.9833	0.21352
TAK242	1.0547	0.15378

## Sheet: Fig 6
										Amplification Plot					Melt Curve Plot
	β-actin	CXCL1	ΔCT	ΔΔCT	2^（-ΔΔCT）	MEAN
Con	12.5138	21.1178	8.60402	0	1	1.05275		β-actin
Con	13.1275	21.3817	8.25416	-0.349855	1.27443
Con	12.9373	21.7103	8.77304	0.169025	0.889444
Con	12.7758	20.9991	8.22324	-0.380771	1.30204
Con	12.6314	21.5613	8.92981	0.3258	0.797856
LPS	12.5038	20.0731	7.56931	-1.03471	2.0487	2.28195
LPS	12.8836	20.0505	7.1669	-1.43711	2.70778
LPS	12.9479	20.4646	7.51668	-1.08733	2.12481
LPS	12.9801	20.2	7.21996	-1.38405	2.61
LPS	12.867	20.5311	7.66405	-0.939962	1.91848
LPS+PDTC	13.1586	21.1113	7.95271	-0.651304	1.57059	1.41786
LPS+PDTC	13.046	20.7005	7.65457	-0.949447	1.93113			CXCL1
LPS+PDTC	12.637	20.8908	8.25385	-0.350162	1.2747
LPS+PDTC	12.3353	20.4923	8.15705	-0.446962	1.36317
LPS+PDTC	12.2107	20.8891	8.67843	0.074417	0.949726
LPS+SR11302	16.4342	24.39	7.95574	-0.648273	1.56729	1.37904
LPS+SR11302	15.6284	23.3564	7.728	-0.876015	1.8353
LPS+SR11302	14.8816	23.3701	8.48853	-0.115486	1.08334
LPS+SR11302	14.4553	23.3753	8.92001	0.315997	0.803296
LPS+SR11302	14.5611	22.4816	7.92056	-0.68345	1.60598
CXCL1
	MEAN	SD
Con	1.0528	0.22678
LPS	2.282	0.35361
LPS+PDTC	1.4179	0.3638
LPS+SR11302	1.379	0.4225
										Amplification Plot					Melt Curve Plot
	β-actin	MCP-1	ΔCT	ΔΔCT	2^（-ΔΔCT）	MEAN
Con	12.3167	16.5833	4.26656	0	1	1.03547		β-actin
Con	11.9791	15.7564	3.77729	-0.489265	1.40373
Con	12.256	16.4184	4.16238	-0.10418	1.07488
Con	12.1337	16.6677	4.534	0.267437	0.830794
Con	12.0322	16.5031	4.47087	0.204311	0.867953
LPS	12.055	15.1143	3.05928	-1.20728	2.30902	2.55392
LPS	12.1232	15.4757	3.35241	-0.91415	1.88446
LPS	12.7677	15.4698	2.70216	-1.5644	2.95754
LPS	13.2256	15.9951	2.76945	-1.49711	2.82277
LPS	13.1032	15.8865	2.7833	-1.48326	2.79579			MCP-1
LPS+PDTC	12.4011	15.9958	3.59471	-0.671845	1.59311	1.3309
LPS+PDTC	12.5476	16.6567	4.10904	-0.157522	1.11537
LPS+PDTC	13.2372	16.9155	3.67828	-0.588276	1.50345
LPS+PDTC	12.6584	16.3147	3.65625	-0.610312	1.52659
LPS+PDTC	12.5304	16.9235	4.39316	0.126606	0.915984
LPS+SR11302	15.1632	18.708	3.54477	-0.721787	1.64922	1.35083
LPS+SR11302	15.3628	18.9842	3.62147	-0.645086	1.56383
LPS+SR11302	14.4907	18.3778	3.8871	-0.37946	1.30086
LPS+SR11302	14.1072	18.0389	3.93172	-0.334837	1.26124
LPS+SR11302	14.2032	18.5003	4.29715	0.0305952	0.979016
MCP-1
	MEAN	SD
Con	1.0355	0.22824
LPS	2.5539	0.44773
LPS+PDTC	1.3309	0.29809
LPS+SR11302	1.3508	0.26607

## Sheet: Fig 8,9
										Amplification Plot				Melt Curve Plot
	β-actin	NF-κBp65	ΔCT	ΔΔCT	2^（-ΔΔCT）	MEAN
Con	12.414	21.3197	8.90574	0	1	0.995172		β-actin
Con	12.4986	21.3488	8.85022	-0.0555229	1.03924
Con	12.5128	21.3662	8.85341	-0.0523311	1.03694
Con	12.5062	21.4822	8.976	0.0702655	0.952463
Con	12.5663	21.5502	8.98396	0.0782232	0.947223
LPS	12.8056	20.7275	7.92185	-0.983885	1.97778	1.98129
LPS	12.756	20.5644	7.80838	-1.09736	2.13963
LPS	12.7618	20.8013	8.03951	-0.866231	1.82289
LPS	12.6128	20.4217	7.80892	-1.09682	2.13883			NF-κBp65
LPS	12.591	20.627	8.03601	-0.869733	1.82732
LPS+PDTC	12.5398	21.2267	8.68694	-0.218797	1.16376	0.892883
LPS+PDTC	12.4127	22.0759	9.66325	0.757513	0.591515
LPS+PDTC	12.4014	21.054	8.6526	-0.253134	1.19179
LPS+PDTC	12.5008	21.4361	8.93532	0.0295815	0.979704
LPS+PDTC	12.6628	22.4638	9.80103	0.895288	0.53764
LPS+SR11302	12.9578	21.9274	8.96955	0.0638123	0.956733	0.842981
LPS+SR11302	13.0857	22.2635	9.17785	0.272107	0.828109
LPS+SR11302	12.5639	21.893	9.32911	0.423372	0.745679
LPS+SR11302	13.1342	22.1258	8.99155	0.0858067	0.942258
LPS+SR11302	12.6167	21.9527	9.336	0.430262	0.742127
PDTC	12.6217	21.5813	8.9596	0.0538656	0.963352	0.814064
PDTC	12.4037	21.9032	9.49945	0.593712	0.662636
PDTC	12.56	21.5202	8.9602	0.0544657	0.962951
PDTC	12.334	21.4943	9.16025	0.254514	0.838269
PDTC	12.465	22.0076	9.5426	0.63686	0.643111
SR11302	12.712	21.6738	8.96181	0.0560759	0.961877	0.81599
SR11302	12.9282	22.0315	9.10321	0.19747	0.872079
SR11302	12.4784	22.0888	9.61046	0.704717	0.613563
SR11302	12.6315	21.5173	8.88587	-0.0198696	1.01387
SR11302	12.8315	22.4303	9.59874	0.693003	0.618565
NF-κBp65
	MEAN	SD
Con	0.995	0.04438
LPS	1.9814	0.15727
LPS+PDTC	0.8932	0.31106
LPS+SR11302	0.843	0.10324
PDTC	0.814	0.15574
SR11302	0.8162	0.18925
										Amplification Plot					Melt Curve Plot
	β-actin	NF-κBp50	ΔCT	ΔΔCT	2^（-ΔΔCT）	MEAN
Con	13.2398	18.8478	5.60798	0	1	1.16628
Con	13.6513	18.8726	5.22138	-0.386604	1.30731			β-actin
Con	13.1376	18.7122	5.57461	-0.0333669	1.0234
Con	13.7832	19.0464	5.26325	-0.344734	1.26992
Con	13.219	18.5274	5.30843	-0.299556	1.23077
LPS	13.8733	18.4402	4.56692	-1.04107	2.05775	2.17297
LPS	14.1328	18.7113	4.57847	-1.02951	2.04133
LPS	14.1017	18.5032	4.40154	-1.20644	2.30768
LPS	14.0713	18.4753	4.404	-1.20398	2.30374
LPS	14.0189	18.5196	4.50072	-1.10726	2.15436
LPS+PDTC	13.4201	18.9853	5.56515	-0.0428337	1.03014	1.01678		NF-κBp50
LPS+PDTC	13.4417	18.932	5.4903	-0.117685	1.08499
LPS+PDTC	12.8132	18.4931	5.67986	0.0718816	0.951396
LPS+PDTC	13.3294	18.847	5.51762	-0.0903616	1.06464
LPS+PDTC	12.7079	18.3857	5.6778	0.0698233	0.952755
LPS+SR11302	13.0474	18.6989	5.65144	0.0434587	0.970326	1.16176
LPS+SR11302	13.6032	18.813	5.20983	-0.398148	1.31781
LPS+SR11302	13.2032	18.8006	5.59742	-0.0105588	1.00735
LPS+SR11302	13.7321	19.0332	5.3011	-0.306882	1.23703
LPS+SR11302	13.3429	18.599	5.25606	-0.351923	1.27626			c-Jun
PDTC	12.8528	18.1885	5.33567	-0.272308	1.20774	1.07154
PDTC	13.456	19.3035	5.84751	0.239532	0.84702
PDTC	13.2231	18.4607	5.23761	-0.370372	1.29269
PDTC	13.355	19.2305	5.87551	0.267529	0.830741
PDTC	13.147	18.5168	5.36981	-0.238172	1.1795
SR11302	13.269	19.2161	5.94708	0.3391	0.790534	0.94015
SR11302	13.1307	18.6426	5.51194	-0.096043	1.06884
SR11302	13.3301	19.2327	5.90252	0.29454	0.815332
SR11302	13.21	18.7256	5.51564	-0.0923393	1.0661
SR11302	13.409	19.076	5.66696	0.0589747	0.959946
NF-κBp50
	MEAN	SD
Con	1.1662	0.14399
LPS	2.173	0.12884
LPS+PDTC	1.0168	0.06235
LPS+SR11302	1.1616	0.16113
PDTC	1.0716	0.2165
SR11302	0.9402	0.13299
	β-actin	c-Jun	ΔCT	ΔΔCT	2^（-ΔΔCT）	MEAN
Con	13.2398	24.0389	10.7991	0	1	0.970658
Con	13.6513	24.4317	10.7804	-0.0186803	1.01303
Con	13.1576	24.0632	10.9056	0.106532	0.928818
Con	13.7832	24.5949	10.8118	0.0126751	0.991253
Con	13.219	24.1381	10.9191	0.120004	0.920185
LPS	13.8733	23.0056	9.13228	-1.66682	3.17514	3.19595
LPS	14.1328	23.2302	9.09737	-1.70173	3.25291
LPS	14.1017	23.2527	9.15098	-1.64812	3.13426
LPS	14.0713	23.2122	9.14087	-1.65823	3.15629
LPS	14.0189	23.1126	9.09371	-1.70539	3.26116
LPS+PDTC	13.4201	24.0503	10.6302	-0.168909	1.12421	1.01485
LPS+PDTC	13.4417	23.9917	10.55	-0.249115	1.18848
LPS+PDTC	12.8132	23.8613	11.0481	0.249007	0.841476
LPS+PDTC	13.3294	23.9756	10.6462	-0.152946	1.11184
LPS+PDTC	12.7079	23.8141	11.1062	0.307137	0.808244
LPS+SR11302	13.0474	23.638	10.5906	-0.208505	1.15549	1.15143
LPS+SR11302	13.6032	24.2307	10.6275	-0.171644	1.12634
LPS+SR1130	13.2032	23.7681	10.5649	-0.234229	1.17628
LPS+SR11302	13.7321	24.3094	10.5773	-0.221768	1.16616
LPS+SR11302	13.3429	23.962	10.6191	-0.179964	1.13286
PDTC	12.8528	23.6747	10.822	0.0228577	0.984281	1.16326
PDTC	13.456	23.7923	10.3363	-0.462795	1.37821
PDTC	13.2231	24.0935	10.8705	0.0713531	0.951745
PDTC	13.355	23.9884	10.6334	-0.165653	1.12167
PDTC	13.147	23.481	10.334	-0.465091	1.3804
SR11302	13.269	23.9024	10.6334	-0.165728	1.12173	1.15595
SR11302	13.1307	23.6854	10.5547	-0.244428	1.18462
SR11302	13.3301	23.9554	10.6252	-0.173876	1.12809
SR11302	13.21	23.7962	10.5862	-0.21286	1.15898
SR11302	13.409	23.9616	10.5526	-0.246475	1.18631
c-Jun
	MEAN	SD
Con	0.9706	0.04292
LPS	3.1958	0.05779
LPS+PDTC	1.0146	0.17631
LPS+SR11302	1.1512	0.0213
PDTC	1.1632	0.2071
SR11302	1.156	0.03037

## Sheet: Fig 10
										Amplification Plot					Melt Curve Plot
	β-actin	CX43	ΔCT	ΔΔCT	2^（-ΔΔCT）	MEAN
Con	11.4915	19.4329	7.94137	0	1	1.15843
Con	11.6435	19.2074	7.56391	-0.377467	1.29906			β-actin
Con	11.7345	19.6542	7.9197	-0.0216719	1.01514
Con	11.7048	19.3823	7.67746	-0.263909	1.20073
Con	11.8854	19.4738	7.58835	-0.353025	1.27724
LPS	12.6591	18.9978	6.33871	-1.60267	3.03704	3.26964
LPS	12.9035	19.0457	6.14215	-1.79923	3.48033
LPS	12.9131	19.242	6.32897	-1.61241	3.05762
LPS	12.8569	19.0427	6.18585	-1.75552	3.37649
LPS	12.8342	19.0114	6.17724	-1.76413	3.3967
LPS+TAK242	11.969	19.8158	7.84681	-0.0945635	1.06774	1.21378		CX43
LPS+TAK242	11.9014	19.4171	7.5157	-0.42567	1.3432
LPS+TAK242	11.8301	19.6597	7.82954	-0.111831	1.0806
LPS+TAK242	12.027	19.6578	7.63085	-0.310519	1.24015
LPS+TAK242	11.9163	19.4385	7.52216	-0.419215	1.3372
TAK242	11.8835	19.869	7.98553	0.0441597	0.969855	1.18396
TAK242	12.0907	19.8019	7.71115	-0.230224	1.17302
TAK242	11.9372	19.4201	7.4829	-0.458473	1.37409
TAK242	12.1304	20.0902	7.95975	0.0183723	0.987346
TAK242	12.1885	19.6286	7.44005	-0.501323	1.41551
CX43
	MEAN	SD
Con	1.1584	0.14257
LPS	3.2696	0.20658
LPS+TAK242	1.2138	0.13365
TAK242	1.184	0.20896
	β-actin	CX43	ΔCT	ΔΔCT	2^（-ΔΔCT）	MEAN				Amplification Plot							Melt Curve Plot
Con	15.338	19.1746	3.83657	0	1	1.22703
Con	15.5395	18.9545	3.41496	-0.421606	1.33942
Con	15.2311	18.6052	3.37419	-0.462382	1.37782			β-actin
Con	15.4014	18.9973	3.59596	-0.240613	1.18149
Con	15.7481	19.2785	3.53041	-0.306162	1.23641
LPS	15.8928	18.0337	2.14096	-1.69561	3.23914	3.29187
LPS	15.7106	17.9171	2.2065	-1.63006	3.09527
LPS	15.7312	17.8013	2.07006	-1.76651	3.4023
LPS	15.6301	17.8911	2.26093	-1.57563	2.98066
LPS	15.923	17.8557	1.93278	-1.90379	3.74196
LPS+PDTC	14.9445	18.4687	3.52419	-0.312376	1.24175	1.39926
LPS+PDTC	14.7978	17.3538	2.55605	-1.28052	2.42926
LPS+PDTC	14.8201	19.4202	4.60004	0.763466	0.589079
LPS+PDTC	14.6302	18.1031	3.47298	-0.363589	1.28662			CX43
LPS+PDTC	14.8611	18.1621	3.30094	-0.535632	1.44958
LPS+SR11302	14.7735	19.1054	4.33192	0.495349	0.70939	1.35108
LPS+SR11302	14.8302	18.2017	3.37151	-0.465061	1.38038
LPS+SR11302	14.8704	17.8017	2.93126	-0.905312	1.87295
LPS+SR11302	14.9941	18.3457	3.35157	-0.484995	1.39958
LPS+SR11302	14.9489	18.3072	3.35825	-0.47832	1.39312
CX43
	MEAN	SD
Con	1.2268	0.14922
LPS	3.2918	0.29704
LPS+PDTC	1.3994	0.66272
LPS+SR11302	1.351	0.41523
