# Supplementary material for: NF-κB and AP-1 are required for the lipopolysaccharide-induced expression of MCP-1, CXCL1, and Cx43 in cultured rat dorsal spinal cord astrocytes
Source: Front Mol Neurosci. 2022 Jul 28;15:859558. doi: 10.3389/fnmol.2022.859558 (PMC9368326; doi:10.3389/fnmol.2022.859558)
Supplement: Supplementary file 8 [file Data_Sheet_8.ZIP › Statistical analysis/Statistical analysis of Scrape-loading Dye Transfer assay.xls]

## Sheet: Fig 11
con (Average Branch length/μm)
						5min
5min		10min					Mean	SD
						con	35.5532	4.2613
33.88		245.821				lps	33.7862	4.6004
38.314		184.848
40.125		227.178
36.28		268.759
29.167		239.597
LPS (Average Branch length/μm)						10min
							Mean	SD
5min		10min				con	233.241	30.9791
						lps	38.6892	6.4801
33.539		47.545
30.598		36.439
40.142		29.668
36.184		40.196
28.468		39.598
