# Supplementary material for: NF-κB and AP-1 are required for the lipopolysaccharide-induced expression of MCP-1, CXCL1, and Cx43 in cultured rat dorsal spinal cord astrocytes
Source: Front Mol Neurosci. 2022 Jul 28;15:859558. doi: 10.3389/fnmol.2022.859558 (PMC9368326; doi:10.3389/fnmol.2022.859558)
Supplement: Supplementary file 8 [file Data_Sheet_8.ZIP › Statistical analysis/Statistical analysis of WB optical density.xls]

## Sheet: Fig 2
GFAP(optical density)
	Control	LPS	LPS+TAK242	TAK242			0.874605
GFAP	98351	136921	96699	93719		0.923334	1.33391	0.933668	0.829887
GAPDH	121789	117363	118418	129121		1.05735	1.53768	0.978691	0.981203
GFAP/GAPDH	0.807552	1.16665	0.81659	0.725823		1.05997	1.37921	0.963981	0.91323
						0.959352	1.45882	0.95736	0.895413
	Control	LPS	LPS+TAK242	TAK242
GFAP	130123	185448	124937	118110
GAPDH	140710	137894	145960	137631		92.3334	133.391	93.3668	82.9887
GFAP/GAPDH	0.92476	1.34486	0.855967	0.858164		105.735	153.768	97.8691	98.1203
						105.997	137.921	96.3981	91.323
	Control	LPS	LPS+TAK242	TAK242		95.9352	145.882	95.736	89.5413
GFAP	127949	169887	127418	112015
GAPDH	138017	140837	151130	140244
GFAP/GAPDH	0.927052	1.20627	0.843102	0.798715
	Control	LPS	LPS+TAK242	TAK242
GFAP	119894	188733	125909	107499
GAPDH	142892	147923	150373	137268
GFAP/GAPDH	0.839053	1.27589	0.837311	0.783132
TLR4(optical density)
	Control	LPS	LPS+TAK242	TAK242			0.200533
TLR4	30764	95360	40997	36035		0.619776	2.14505	0.91122	0.865589
beta-actin	247527	221689	224359	207600		1.36152	1.58122	1.29848	1.15024
TLR4/actin	0.124285	0.430152	0.182729	0.173579		0.900717	1.39952	1.04902	0.570634
						1.11799	1.82781	1.26241	1.02424
	Control	LPS	LPS+TAK242	TAK242
TLR4	36000	43152	38126	36270
beta-actin	131854	136089	146420	157244		61.9776	214.505	91.122	86.5589
TLR4/actin	0.273029	0.317087	0.260388	0.230661		136.152	158.122	129.848	115.024
						90.0717	139.952	104.902	57.0634
	Control	LPS	LPS+TAK242	TAK242		111.799	182.781	126.241	102.424
TLR4	30685	46148	32342	20969
beta-actin	169884	164433	153744	183246
TLR4/actin	0.180623	0.280649	0.210363	0.114431
	Control	LPS	LPS+TAK242	TAK242
TLR4	36949	57689	38398	30782
beta-actin	164809	157390	151678	149868
TLR4/actin	0.224193	0.366535	0.253155	0.205394
MCP-1(optical density)
	Control	LPS	LPS+TAK242	TAK242			0.438879
MCP-1	42681	91378	49507	45126		0.793055	1.5972	0.866457	0.802505
beta-actin	122627	130358	130189	128125		1.01713	1.71686	0.729722	0.570466
MCP-1/actin	0.348055	0.700977	0.38027	0.352203		1.2387	1.8194	1.02858	0.938133
						0.951114	1.75503	1.03532	0.82689
	Control	LPS	LPS+TAK242	TAK242
MCP-1	69326	130207	54327	47386
beta-actin	155301	172804	169634	189267		79.3055	159.72	86.6457	80.2505
MCP-1/actin	0.446398	0.753495	0.32026	0.250366		101.713	171.686	72.9722	57.0466
						123.87	181.94	102.858	93.8133
	Control	LPS	LPS+TAK242	TAK242		95.1114	175.503	103.532	82.689
MCP-1	59558	97590	54049	52065
beta-actin	109554	122217	119730	126455
MCP-1/actin	0.543641	0.798498	0.451424	0.411727
	Control	LPS	LPS+TAK242	TAK242
MCP-1	70892	137822	68974	60722
beta-actin	169832	178932	151798	167322
MCP-1/actin	0.417424	0.770248	0.45438	0.362905
CXCL1(optical density)
	Control	LPS	LPS+TAK242	TAK242			0.203363
CXCL1	38322	84184	25891	23078		1.28837	2.57007	0.71114	0.654956
beta-actin	146263	161069	179028	173266		1.04338	2.77553	1.55761	1.00793
CXCL1/actin	0.262007	0.522658	0.14462	0.133194		0.755925	3.14134	1.03703	0.640064
						0.912329	2.85485	1.13798	0.703292
	Control	LPS	LPS+TAK242	TAK242
CXCL1	27313	67733	36866	25000
beta-actin	128723	120000	116384	121965		128.837	257.007	71.114	65.4956
CXCL1/actin	0.212184	0.564442	0.316762	0.204977		104.338	277.553	155.761	100.793
						75.5925	314.134	103.703	64.0064
	Control	LPS	LPS+TAK242	TAK242		91.2329	285.485	113.798	70.3292
CXCL1	22607	90917	30599	19860
beta-actin	147059	142317	145092	152575
CXCL1/actin	0.153727	0.638834	0.210894	0.130165
	Control	LPS	LPS+TAK242	TAK242
CXCL1	25672	79932	36283	24015
beta-actin	138368	137678	156782	167909
CXCL1/actin	0.185534	0.580572	0.231423	0.143024
Mean
	Control	LPS	LPS+TAK242	TAK242
GFAP	100	142.74	95.84	90.49
TLR4	100	173.84	113.03	90.27
MCP-1	100	172.21	91.5	78.45
CXCL1	100	283.55	111.09	75.16
SD
	Control	LPS	LPS+TAK242	TAK242
GFAP	6.932	8.983	1.876	6.221
TLR4	31.572	32.296	18.288	25.013
MCP-1	18.483	9.342	14.613	15.442
CXCL1	22.531	23.662	34.907	17.303

## Sheet: Fig 3
NF-κBp65(optical density)
	Control	LPS	LPS+TAK242	TAK242			0.192202
NF-κBp65	30494	47410	18341	16038		1.46098	2.10339	0.699969	0.646882
beta-actin	108595	117271	136328	128993		0.568662	1.82331	0.713274	0.540842
NF-κBp65/actin	0.280805	0.404277	0.134536	0.124332		0.950458	1.40655	1.13563	0.875487
						1.0199	1.99437	0.770631	0.749449
	Control	LPS	LPS+TAK242	TAK242
NF-κBp65	14691	54694	18181	14083
beta-actin	134412	156070	132618	135477		146.098	210.339	69.9969	64.6882
NF-κBp65/actin	0.109298	0.350445	0.137093	0.103951		56.8662	182.331	71.3274	54.0842
						95.0458	140.655	113.563	87.5487
	Control	LPS	LPS+TAK242	TAK242		101.99	199.437	77.0631	74.9449
NF-κBp65	30951	43057	32603	27605
beta-actin	169427	159268	149370	164051
NF-κBp65/actin	0.18268	0.270343	0.21827	0.168271
	Control	LPS	LPS+TAK242	TAK242
NF-κBp65	30951	57873	21578	23678
beta-actin	157892	150977	145682	164378
NF-κBp65/actin	0.196026	0.383323	0.148117	0.144046
p-NF-κBp65(optical density)
	p-NF-κBp65	beta-actin	p-NF-κBp65/actin			0.17562
Control	19369	129491	0.149578		0.851715	2.14842	1.26418	0.573464
LPS	42861	113598	0.377304		1.33823	1.48877	0.648092	0.958181
LPS+TAK242	26817	120789	0.222015		0.840698	1.97502	0.626281	0.598097
TAK242	13276	131822	0.100712		0.96936	1.93107	0.946306	0.595262
	p-NF-κBp65	beta-actin	p-NF-κBp65/actin
Control	62253	264885	0.235019		85.1715	214.842	126.418	57.3464
LPS	89919	343914	0.261458		133.823	148.877	64.8092	95.8181
LPS+TAK242	36248	318474	0.113818		84.0698	197.502	62.6281	59.8097
TAK242	50226	298475	0.168275		96.936	193.107	94.6306	59.5262
	p-NF-κBp65	beta-actin	p-NF-κBp65/actin
Control	28624	193873	0.147643
LPS	66560	191897	0.346853
LPS+TAK242	22867	207906	0.109987
TAK242	21024	200157	0.105038
	p-NF-κBp65	beta-actin	p-NF-κBp65/actin
Control	31789	186732	0.170239
LPS	60682	178932	0.339134
LPS+TAK242	27892	167832	0.16619
TAK242	20168	192922	0.10454
Mean
	Control	LPS	LPS+TAK242	TAK242
NF-κBp65	100	183.19	82.99	70.32
p-NF-κBp65	100	188.58	87.12	68.13
SD
	Control	LPS	LPS+TAK242	TAK242
NF-κBp65	36.579	30.61	20.613	14.301
p-NF-κBp65	23.288	28.084	29.991	18.495

## Sheet: Fig 4
NF-κBp50(optical density)
	NF-κBp50	GAPDH	NF-κBp50/GAPDH			0.346908
Control	39109	128489	0.304376		0.877399	1.47176	0.901599	0.840185
LPS	68361	133893	0.510564		1.18142	1.73404	0.84902	0.681149
LPS+TAK242	39818	127307	0.312771		0.981321	1.33809	1.16056	1.0914
TAK242	35034	120199	0.291467		0.959858	1.47146	0.901492	0.858078
	NF-κBp50	GAPDH	NF-κBp50/GAPDH
Control	64605	157633	0.409844		87.7399	147.176	90.1599	84.0185
LPS	101302	168401	0.601552		118.142	173.404	84.902	68.1149
LPS+TAK242	52034	176667	0.294532		98.1321	133.809	116.056	109.14
TAK242	40567	171679	0.236296		95.9858	147.146	90.1492	85.8078
	NF-κBp50	GAPDH	NF-κBp50/GAPDH
Control	59885	175911	0.340428
LPS	82584	177909	0.464192
LPS+TAK242	67354	167294	0.402609
TAK242	61224	161705	0.378615
	NF-κBp50	GAPDH	NF-κBp50/GAPDH
Control	57833	173682	0.332982
LPS	93222	182623	0.510461
LPS+TAK242	61892	197906	0.312734
TAK242	53628	180157	0.297674
IKKα(optical density)
	IKKα	beta-actin	IKKα/actin			0.229092
Control	49556	179686	0.275792		1.20385	1.96768	1.05645	1.06218
LPS	75514	167519	0.450779		1.06114	1.57582	0.963501	0.79072
LPS+TAK242	42686	176371	0.242024		0.917876	1.60232	0.946649	0.750009
TAK242	41519	170624	0.243336		0.817139	1.68453	0.924999	0.784853
	IKKα	beta-actin	IKKα/actin
Control	34022	139952	0.243098		120.385	196.768	105.645	106.218
LPS	49282	136512	0.361009		106.114	157.582	96.3501	79.072
LPS+TAK242	32799	148593	0.22073		91.7876	160.232	94.6649	75.0009
TAK242	27162	149944	0.181148		81.7139	168.453	92.4999	78.4853
	IKKα	beta-actin	IKKα/actin
Control	29641	140961	0.210278
LPS	54013	147143	0.367078
LPS+TAK242	32252	148716	0.21687
TAK242	24223	140978	0.171821
	IKKα	beta-actin	IKKα/actin
Control	35884	191688	0.1872
LPS	74673	193497	0.385913
LPS+TAK242	43884	207088	0.21191
TAK242	38999	216898	0.179803
IκB-α(optical density)
	Control	LPS	LPS+TAK242	TAK242			0.559301
IκB-α	73965	51320	70298	73544		0.986347	0.671664	0.959283	0.990649
beta-actin	134076	136612	131024	132734		0.866714	0.464217	0.843733	0.921611
IκBα/actin	0.551665	0.375662	0.536528	0.554071		1.13333	0.543124	1.04733	0.938182
						1.01361	0.590534	1.02165	0.889423
	Control	LPS	LPS+TAK242	TAK242
IκB-α	65020	36694	64010	67959
beta-actin	134130	141328	135643	131842		98.6347	67.1664	95.9283	99.0649
IκBα/actin	0.484754	0.259637	0.471901	0.515458		86.6714	46.4217	84.3733	92.1611
						113.333	54.3124	104.733	93.8182
	Control	LPS	LPS+TAK242	TAK242		101.361	59.0534	102.165	88.9423
IκB-α	126492	61010	127630	117091
beta-actin	199554	200843	217884	223147
IκBα/actin	0.633874	0.30377	0.58577	0.524726
	Control	LPS	LPS+TAK242	TAK242
IκB-α	70492	44834	66794	68894
beta-actin	124344	135743	116893	138493
IκBα/actin	0.566911	0.330286	0.571411	0.497455
Mean
	Control	LPS	LPS+TAK242	TAK242
NF-κBp50	100	150.38	95.32	86.77
IKKα	100	170.76	97.29	84.7
IκB-α	100	56.74	96.8	93.5
SD
	Control	LPS	LPS+TAK242	TAK242
NF-κBp50	12.898	16.588	14.046	16.901
IKKα	16.879	17.946	5.789	14.461
IκB-α	10.941	8.688	9.072	4.228

## Sheet: Fig 5
AP-1(optical density)
	Control	LPS	LPS+TAK242	TAK242			0.223271
AP-1	38984	97786	55284	53662		0.727769	1.86291	1.08832	1.02021
beta-actin	239917	235100	227515	235584		0.84763	1.64751	1.01687	0.644084
AP-1/actin	0.16249	0.415934	0.242991	0.227783		1.26129	2.25846	1.40408	1.27955
						1.16331	2.09444	1.14789	1.07886
	Control	LPS	LPS+TAK242	TAK242
AP-1	37899	77587	46920	32938
beta-actin	200258	210925	206662	229046		72.7769	186.291	108.832	102.021
AP-1/actin	0.189251	0.367842	0.227037	0.143805		84.763	164.751	101.687	64.4084
						126.129	225.846	140.408	127.955
	Control	LPS	LPS+TAK242	TAK242		116.331	209.444	114.789	107.886
AP-1	60463	117577	70442	68279
beta-actin	214706	233173	224702	239001
AP-1/actin	0.281608	0.504248	0.313491	0.285685
	Control	LPS	LPS+TAK242	TAK242
AP-1	43893	78993	47899	41899
beta-actin	168992	168923	186893	173943
AP-1/actin	0.259734	0.467627	0.256291	0.240878
P-AP-1(optical density)
	Control	LPS	LPS+TAK242	TAK242			0.184176
P-AP-1	38612	86457	43335	51938		0.893566	1.96305	1.0365	1.1713
beta-actin	234619	239131	227005	240760		0.784019	2.39737	1.20997	0.932623
P-AP-1/actin	0.164573	0.361547	0.190899	0.215725		1.26038	2.63119	1.4995	1.39793
						1.06204	2.41704	1.25912	1.19002
	Control	LPS	LPS+TAK242	TAK242
P-AP-1	34031	98025	49053	40731
beta-actin	235676	222008	220119	237130		89.3566	196.305	103.65	117.13
P-AP-1/actin	0.144397	0.441538	0.222848	0.171767		78.4019	239.737	120.997	93.2623
						126.038	263.119	149.95	139.793
	Control	LPS	LPS+TAK242	TAK242		106.204	241.704	125.912	119.002
P-AP-1	47495	104551	56788	52776
beta-actin	204604	215746	205626	204983
P-AP-1/actin	0.232131	0.484602	0.276171	0.257465
	Control	LPS	LPS+TAK242	TAK242
P-AP-1	36988	85993	48442	47999
beta-actin	189099	193173	208893	219001
P-AP-1/actin	0.195601	0.445161	0.231899	0.219173
Mean
	Control	LPS	LPS+TAK242	TAK242
AP-1	100	196.58	116.43	100.57
P-AP-1	100	235.22	125.13	117.3
SD
	Control	LPS	LPS+TAK242	TAK242
AP-1	25.316	26.714	16.86	26.541
P-AP-1	20.786	28.019	19.106	19.032

## Sheet: Fig 6
MCP-1(optical density)
	Control	LPS	LPS+PDTC	LPS+SR11302			0.167661
MCP-1	28290	58472	31456	29526		1.27224	2.48472	1.33831	1.27497
beta-actin	132627	140358	140189	138125		0.676372	1.86044	1.04682	0.895499
MCP-1/actin	0.213305	0.416592	0.224383	0.213763		0.984884	1.94382	1.39376	0.684264
						1.06651	2.10884	1.33022	0.836562
	Control	LPS	LPS+PDTC	LPS+SR11302
MCP-1	19326	44207	27327	24386
beta-actin	170421	141724	155699	162421		127.224	248.472	133.831	127.497
MCP-1/actin	0.113402	0.311923	0.175512	0.150141		67.6372	186.044	104.682	89.5499
						98.4884	194.382	139.376	68.4264
	Control	LPS	LPS+PDTC	LPS+SR11302		106.651	210.884	133.022	83.6562
MCP-1	21558	43090	30549	16802
beta-actin	130554	132217	130730	146455
MCP-1/actin	0.165127	0.325904	0.23368	0.114725
	Control	LPS	LPS+PDTC	LPS+SR11302
MCP-1	24658	46793	30999	19683
beta-actin	137899	132344	138992	140333
MCP-1/actin	0.178812	0.353571	0.223027	0.140259
CXCL1(optical density)
	Control	LPS	LPS+PDTC	LPS+SR11302			0.150922
CXCL1	34013	73109	35183	29378		1.33329	2.98896	1.47609	1.20167
beta-actin	169032	162069	157931	161989		0.841273	2.52258	1.06485	0.704185
CXCL1/actin	0.201222	0.451098	0.222775	0.181358		0.880196	2.22226	0.884704	0.738888
						0.945241	2.36867	1.17869	0.888415
	Control	LPS	LPS+PDTC	LPS+SR11302
CXCL1	16313	45733	18866	13200
beta-actin	128483	120125	117392	124204		133.329	298.896	147.609	120.167
CXCL1/actin	0.126966	0.380712	0.160709	0.106277		84.1273	252.258	106.485	70.4185
						88.0196	222.226	88.4704	73.8888
	Control	LPS	LPS+PDTC	LPS+SR11302		94.5241	236.867	117.869	88.8415
CXCL1	18207	44376	19362	17830
beta-actin	137059	132313	145011	159890
CXCL1/actin	0.132841	0.335387	0.133521	0.111514
	Control	LPS	LPS+PDTC	LPS+SR11302
CXCL1	21098	48903	27890	18903
beta-actin	147893	136798	156783	140982
CXCL1/actin	0.142657	0.357483	0.177889	0.134081
Mean
	Control	LPS	LPS+PDTC	LPS+SR11302
MCP-1	100	209.95	127.73	92.28
CXCL1	100	252.56	115.11	88.33
SD
	Control	LPS	LPS+PDTC	LPS+SR11302
MCP-1	24.732	27.681	15.621	25.107
CXCL1	22.63	33.234	24.819	22.681

## Sheet: Fig 8
NF-κBp65(optical density)
	Control	LPS	LPS+PDTC	LPS+SR11302	PDTC	SR11302			0.210633
NF-κBp65	23289	52007	32570	32016	25781	31574		1.1027	2.23677	1.53882	1.34088	1.11631	1.47702
beta-actin	100269	110386	100485	113357	109645	101488		1.08931	1.98354	0.936069	1.0845	1.29518	1.05115
NF-κBp65/actin	0.232265	0.471138	0.324128	0.282435	0.235132	0.311111		0.769029	2.4542	1.19142	0.942467	1.0708	1.13988
								1.03896	2.23247	1.1053	1.05306	1.10618	1.04901
	Control	LPS	LPS+PDTC	LPS+SR11302	PDTC	SR11302
NF-κBp65	25833	43135	23793	27079	32510	27956
beta-actin	112589	103243	120674	118543	119168	126265		110.27	223.677	153.882	134.088	111.631	147.702
NF-κBp65/actin	0.229445	0.417801	0.197168	0.228432	0.272808	0.221407		108.931	198.354	93.6069	108.45	129.518	105.115
								76.9029	245.42	119.142	94.2467	107.08	113.988
	Control	LPS	LPS+PDTC	LPS+SR11302	PDTC	SR11302		103.896	223.247	110.53	105.306	110.618	104.901
NF-κBp65	22556	69494	33455	26499	30873	30222
beta-actin	139249	134434	133312	133486	136881	125874
NF-κBp65/actin	0.161983	0.516938	0.250953	0.198515	0.225546	0.240097
	Control	LPS	LPS+PDTC	LPS+SR11302	PDTC	SR11302
NF-κBp65	33678	78994	36783	39689	36789	32678
beta-actin	153893	167989	157993	178932	157893	147893
NF-κBp65/actin	0.21884	0.470233	0.232814	0.221811	0.233	0.220957
p-NF-κBp65(optical density)
	p-NF-κBp65	beta-actin	p-NF-κBp65/actin			0.845013
Control	134510	151547	0.887579		1.05037	1.60813	0.978932	0.981325	1.08691	1.03339
LPS	202309	148878	1.35889		1.0298	1.41256	0.967845	0.922503	0.989331	0.990571
LPS+PDTC	117042	141490	0.82721		0.949656	1.49164	0.82394	0.979564	0.834771	0.858059
LPS+SR11302	130095	156886	0.829233		0.970166	1.51039	0.98373	1.00718	0.992412	0.978277
PDTC	127710	139049	0.918453
SR11302	130331	149252	0.873228
					105.037	160.813	97.8932	98.1325	108.691	103.339
	p-NF-κBp65	beta-actin	p-NF-κBp65/actin		102.98	141.256	96.7845	92.2503	98.9331	99.0571
Control	141254	162324	0.870198		94.9656	149.164	82.394	97.9564	83.4771	85.8059
LPS	182372	152787	1.19364		97.0166	151.039	98.373	100.718	99.2412	97.8277
LPS+PDTC	122969	150358	0.817841
LPS+SR11302	125139	160532	0.779527
PDTC	125454	150065	0.835998
SR11302	134540	160732	0.837046
	p-NF-κBp65	beta-actin	p-NF-κBp65/actin
Control	148694	185295	0.802472
LPS	221470	175706	1.26046
LPS+PDTC	135411	194489	0.69624
LPS+SR11302	144333	174369	0.827745
PDTC	130796	185423	0.705393
SR11302	138308	190751	0.725071
	p-NF-κBp65	beta-actin	p-NF-κBp65/actin
Control	167889	204792	0.819803
LPS	277834	217687	1.2763
LPS+PDTC	197993	238183	0.831264
LPS+SR11302	176883	207834	0.851078
PDTC	184893	220478	0.838601
SR11302	179673	217349	0.826657
NF-κBp50(optical density)
	NF-κBp50	GAPDH	NF-κBp50/GAPDH			0.422032
Control	60286	165892	0.363405		0.861084	1.56002	0.982243	1.25817	0.971778	0.857762
LPS	103425	157091	0.658376		1.01342	1.7675	0.974255	0.886448	0.864289	1.09385
LPS+PDTC	65788	158702	0.414538		1.05857	1.90014	1.19467	1.31788	1.19314	1.18919
LPS+SR11302	75576	142331	0.530988		1.06693	1.8108	1.12355	1.13005	1.00692	1.0097
PDTC	63057	153752	0.410121
SR11302	60924	168297	0.362003
					86.1084	156.002	98.2243	125.817	97.1778	85.7762
	NF-κBp50	GAPDH	NF-κBp50/GAPDH		101.342	176.75	97.4255	88.6448	86.4289	109.385
Control	96581	225818	0.427694		105.857	190.014	119.467	131.788	119.314	118.919
LPS	166338	222991	0.74594		106.693	181.08	112.355	113.005	100.692	100.97
LPS+PDTC	91043	221426	0.411167
LPS+SR11302	86368	230863	0.374109
PDTC	91073	249681	0.364757
SR11302	110612	239606	0.461641
	NF-κBp50	GAPDH	NF-κBp50/GAPDH
Control	114918	257230	0.446752
LPS	206121	257034	0.801921
LPS+PDTC	133156	264099	0.50419
LPS+SR11302	145835	262204	0.556189
PDTC	130682	259525	0.503543
SR11302	130312	259649	0.501878
	NF-κBp50	GAPDH	NF-κBp50/GAPDH
Control	83434	185295	0.450277
LPS	132455	173322	0.764213
LPS+PDTC	87411	184344	0.474173
LPS+SR11302	78903	165444	0.476917
PDTC	80689	189877	0.424954
SR11302	84278	197777	0.426126
IKKα(optical density)
	IKKα	beta-actin	IKKα/actin			0.354696
Control	45676	142405	0.320747		0.904286	1.74286	1.19003	0.895843	0.760205	0.852672
LPS	86569	140037	0.618187		0.956547	1.44047	0.996926	0.87091	0.992853	0.987031
LPS+PDTC	66136	156684	0.422098		1.21042	1.56843	1.27372	1.16561	0.869523	1.2509
LPS+SR11302	48305	152021	0.317752		0.928744	1.53119	1.01485	0.933963	1.00248	0.967152
PDTC	45470	168631	0.269642
SR11302	51184	169237	0.30244
					90.4286	174.286	119.003	89.5843	76.0205	85.2672
	IKKα	beta-actin	IKKα/actin		95.6547	144.047	99.6926	87.091	99.2853	98.7031
Control	68005	200437	0.339284		121.042	156.843	127.372	116.561	86.9523	125.09
LPS	92756	181543	0.510931		92.8744	153.119	101.485	93.3963	100.248	96.7152
LPS+PDTC	71206	201371	0.353606
LPS+SR11302	61323	198515	0.308909
PDTC	70196	199329	0.352162
SR11302	69812	199408	0.350096
	IKKα	beta-actin	IKKα/actin
Control	80873	188369	0.429333
LPS	108392	194839	0.556316
LPS+PDTC	83144	184035	0.451784
LPS+SR11302	71425	172759	0.413437
PDTC	61316	198809	0.308417
SR11302	75786	170809	0.443689
	IKKα	beta-actin	IKKα/actin
Control	44694	135674	0.329422
LPS	78992	145444	0.543109
LPS+PDTC	48411	134489	0.359963
LPS+SR11302	48993	147893	0.331273
PDTC	49899	140333	0.355576
SR11302	47990	139894	0.343045
IκB-α(optical density)
	Control	LPS	LPS+PDTC	LPS+SR11302	PDTC	SR11302			1.05127
IκB-α	120053	82945	134885	104160	117540	119243		0.952149	0.68085	1.04906	0.84028	0.94365	0.971899
beta-actin	119937	115884	122306	117913	118484	116707		1.05233	0.511095	0.962943	1.02811	0.896788	1.05399
IκBα/actin	1.00097	0.715759	1.10285	0.883363	0.992033	1.02173		0.984768	0.570403	1.08245	0.947743	1.04417	1.00911
								1.01075	0.614156	0.995459	0.924205	0.964129	1.05028
	Control	LPS	LPS+PDTC	LPS+SR11302	PDTC	SR11302
IκB-α	146135	63316	140073	149018	121948	153521
beta-actin	132095	117841	138369	137874	129351	138553		95.2149	68.085	104.906	84.028	94.365	97.1899
IκBα/actin	1.10629	0.5373	1.01231	1.08083	0.942768	1.10803		105.233	51.1095	96.2943	102.811	89.6788	105.399
								98.4768	57.0403	108.245	94.7743	104.417	100.911
	Control	LPS	LPS+PDTC	LPS+SR11302	PDTC	SR11302		101.075	61.4156	99.5459	92.4205	96.4129	105.028
IκB-α	140524	72022	159244	141664	152607	155486
beta-actin	135738	120107	139940	142185	139024	146567
IκBα/actin	1.03526	0.599649	1.13794	0.996336	1.0977	1.06085
	Control	LPS	LPS+PDTC	LPS+SR11302	PDTC	SR11302
IκB-α	167773	97994	158893	135054	148873	150022
beta-actin	157893	151777	151833	139003	146881	135874
IκBα/actin	1.06257	0.645645	1.0465	0.971591	1.01356	1.10413
Mean
	Control	LPS	LPS+PDTC	LPS+SR11302	PDTC	SR11302
NF-κBp65	100	222.67	119.29	110.52	114.71	117.93
p-NF-κBp65	100	150.57	93.86	97.26	97.59	96.51
NF-κBp50	100	175.96	106.87	114.81	100.9	103.76
IKKα	100	157.07	111.89	96.66	90.63	101.44
IκB-α	100	59.41	102.25	93.51	96.22	102.13
SD
	Control	LPS	LPS+PDTC	LPS+SR11302	PDTC	SR11302
NF-κBp65	15.641	19.237	25.384	16.85	10.062	20.297
p-NF-κBp65	4.779	8.039	7.674	3.573	10.439	7.515
NF-κBp50	9.55	14.407	10.843	19.125	13.692	14.055
IKKα	14.19	12.671	13.507	13.519	11.466	16.839
IκB-α	4.233	7.16	5.347	7.729	6.15	3.872

## Sheet: Fig 9
AP-1(optical density)
	Control	LPS	LPS+PDTC	LPS+SR11302	PDTC	SR11302			0.0859875
AP-1	19184	40727	20609	13870	18455	13997		1.20603	2.58707	1.29246	0.808092	1.13375	0.839355
beta-actin	184989	183079	185441	199609	189305	193934		1.07825	2.82638	1.16865	0.946811	0.862184	0.616995
AP-1/actin	0.103703	0.222456	0.111135	0.0694858	0.0974882	0.072174		0.7139	1.52393	0.717235	0.607081	1.09946	1.2238
								1.00182	2.38439	1.18538	0.808121	1.17138	1.16286
	Control	LPS	LPS+PDTC	LPS+SR11302	PDTC	SR11302
AP-1	15325	38688	16069	14450	12073	10076
beta-actin	165290	159188	159907	177488	162847	189920		120.603	258.707	129.246	80.8092	113.375	83.9355
AP-1/actin	0.0927158	0.243033	0.10049	0.081414	0.0741371	0.0530539		107.825	282.638	116.865	94.6811	86.2184	61.6995
								71.39	152.393	71.7235	60.7081	109.946	122.38
	Control	LPS	LPS+PDTC	LPS+SR11302	PDTC	SR11302		100.182	238.439	118.538	80.8121	117.138	116.286
AP-1	10030	24171	10211	9426	16037	17322
beta-actin	163391	184457	165566	180570	169632	164608
AP-1/actin	0.0613865	0.131039	0.0616733	0.0522014	0.0945399	0.105232
	Control	LPS	LPS+PDTC	LPS+SR11302	PDTC	SR11302
AP-1	11783	27494	13894	10898	13789	14677
beta-actin	136782	134099	136312	156832	136899	146782
AP-1/actin	0.0861444	0.205028	0.101928	0.0694884	0.100724	0.0999918
P-AP-1(optical density)
	Control	LPS	LPS+PDTC	LPS+SR11302	PDTC	SR11302			0.0641672
P-AP-1	10163	34726	13968	11068	13044	9893		0.849727	3.18909	1.23708	1.00838	1.14088	0.81263
beta-actin	186393	169697	175964	171054	178179	189724		1.10723	3.01004	1.27698	0.800777	0.852974	0.659731
P-AP-1/actin	0.0545246	0.204635	0.0793799	0.0647047	0.0732073	0.0521442		0.906417	1.75415	1.0649	1.12681	1.33794	0.955277
								1.13663	2.88573	1.45997	1.09547	1.15364	0.996426
	Control	LPS	LPS+PDTC	LPS+SR11302	PDTC	SR11302
P-AP-1	12052	32435	13849	9626	9256	8644
beta-actin	169632	167930	169014	187336	169112	204190		84.9727	318.909	123.708	100.838	114.088	81.263
P-AP-1/actin	0.0710479	0.193146	0.08194	0.0513836	0.054733	0.0423331		110.723	301.004	127.698	80.0777	85.2974	65.9731
								90.6417	175.415	106.49	112.681	133.794	95.5277
	Control	LPS	LPS+PDTC	LPS+SR11302	PDTC	SR11302		113.663	288.573	145.997	109.547	115.364	99.6426
P-AP-1	10006	20229	11386	12872	14534	10405
beta-actin	172036	179719	166628	178026	169292	169746
P-AP-1/actin	0.0581622	0.112559	0.0683319	0.072304	0.0858517	0.0612975
	Control	LPS	LPS+PDTC	LPS+SR11302	PDTC	SR11302
P-AP-1	10156	24893	12489	10789	10873	10222
beta-actin	139249	134434	133312	153486	146881	159874
P-AP-1/actin	0.0729341	0.185169	0.0936825	0.0702931	0.0740259	0.0639379
Mean
	Control	LPS	LPS+PDTC	LPS+SR11302	PDTC	SR11302
AP-1	100	233.04	109.09	79.25	106.67	96.08
P-AP-1	100	270.98	125.98	100.79	112.14	85.6
SD
	Control	LPS	LPS+PDTC	LPS+SR11302	PDTC	SR11302
AP-1	20.851	56.721	25.51	13.986	13.947	28.458
P-AP-1	14.318	64.912	16.214	14.686	20.03	15.273

## Sheet: Fig 10
CX43(optical density)
	Control	LPS	TAK242+LPS	TAK-242			0.203169
CX43	29864	51836	25093	19123		1.03597	1.82506	0.953305	0.630687
GAPDH	141888	139797	129558	149240		0.688256	1.44017	0.588719	0.764809
CX43/GAPDH	0.210476	0.370795	0.193682	0.128136		1.09434	1.54851	0.557514	0.989401
						1.18144	1.6779	0.756975	0.514604
	Control	LPS	TAK242+LPS	TAK-242
CX43	19440	36293	15509	20107
GAPDH	139024	124037	129664	129401		103.597	182.506	95.3305	63.0687
CX43/GAPDH	0.139832	0.292598	0.119609	0.155385		68.8256	144.017	58.8719	76.4809
						109.434	154.851	55.7514	98.9401
	Control	LPS	TAK242+LPS	TAK-242		118.144	167.79	75.6975	51.4604
CX43	41854	57201	26042	38806
GAPDH	188247	181816	229912	193050
CX43/GAPDH	0.222336	0.314609	0.113269	0.201015
	Control	LPS	TAK242+LPS	TAK-242
CX43	37899	57234	22745	20899
GAPDH	157892	167893	147893	199892
CX43/GAPDH	0.240031	0.340896	0.153794	0.104551
p-CX43(optical density)
	Control	LPS	TAK242+LPS	TAK-242			0.113867
p-CX43	17000	32168	16261	18142		1.08237	2.63696	1.04403	1.23203
GAPDH	137936	107133	136785	129320		0.685642	1.5784	1.2416	0.920702
P-CX43/GAPDH	0.123246	0.300262	0.11888	0.140288		0.894219	2.15687	1.03449	1.00996
						1.33777	2.25013	1.25832	1.13093
	Control	LPS	TAK242+LPS	TAK-242
p-CX43	14733	31099	27211	20266
GAPDH	188711	173034	192471	193309		108.237	263.696	104.403	123.203
P-CX43/GAPDH	0.0780718	0.179728	0.141377	0.104837		68.5642	157.84	124.16	92.0702
						89.4219	215.687	103.449	100.996
	Control	LPS	TAK242+LPS	TAK-242		133.777	225.013	125.832	113.093
p-CX43	10446	21203	10597	10721
GAPDH	102591	86333	89962	93225
P-CX43/GAPDH	0.101822	0.245596	0.117794	0.115001
	Control	LPS	TAK242+LPS	TAK-242
p-CX43	23899	37894	20045	17884
GAPDH	156892	147899	139900	138878
P-CX43/GAPDH	0.152328	0.256215	0.143281	0.128775
CX43(optical density)
	Control	LPS	LPS+PDTC	LPS+SR11302			0.136144
CX43	13389	36993	10792	10123		0.894951	2.47475	0.723535	0.618389
GAPDH	109888	109797	109558	120240		0.826129	1.70103	0.540406	0.400625
CX43/GAPDH	0.121842	0.336922	0.0985049	0.08419		1.48101	1.48811	0.830001	0.749151
						0.797904	2.07164	0.982987	0.681829
	Control	LPS	LPS+PDTC	LPS+SR11302
CX43	14375	29293	10579	9070		89.4951	247.475	72.3535	61.8389
GAPDH	127809	126489	143789	166292		82.6129	170.103	54.0406	40.0625
CX43/GAPDH	0.112473	0.231585	0.0735731	0.0545426		148.101	148.811	83.0001	74.9151
						79.7904	207.164	98.2987	68.1829
	Control	LPS	LPS+PDTC	LPS+SR11302
CX43	29888	36839	20756	20742
GAPDH	148231	181834	183682	203368
CX43/GAPDH	0.201631	0.202597	0.113	0.101992
	Control	LPS	LPS+PDTC	LPS+SR11302
CX43	13893	35789	15789	12893
GAPDH	127893	126893	117980	138893
CX43/GAPDH	0.10863	0.282041	0.133828	0.0928269
p-CX43(optical density)
	Control	LPS	LPS+PDTC	LPS+SR11302			0.0917744
p-CX43	10493	35902	11211	8682		0.685916	2.85198	0.969509	0.592864
GAPDH	166689	137167	126000	159567		1.19714	3.2746	0.803531	0.469549
P-CX43/GAPDH	0.0629496	0.261739	0.0889762	0.0544097		0.96622	2.1199	0.917025	0.702253
						1.15073	2.40139	1.02064	0.706631
	Control	LPS	LPS+PDTC	LPS+SR11302
p-CX43	20733	52001	14282	9178		68.5916	285.198	96.9509	59.2864
GAPDH	188711	173034	193671	212983		119.714	327.46	80.3531	46.9549
P-CX43/GAPDH	0.109866	0.300525	0.0737436	0.0430926		96.622	211.99	91.7025	70.2253
						115.073	240.139	102.064	70.6631
	Control	LPS	LPS+PDTC	LPS+SR11302
p-CX43	10782	20687	11597	8751
GAPDH	121591	106331	137798	135782
P-CX43/GAPDH	0.0886743	0.194553	0.0841594	0.0644489
	Control	LPS	LPS+PDTC	LPS+SR11302
p-CX43	18903	37201	17890	12899
GAPDH	178993	168799	190993	198903
P-CX43/GAPDH	0.105607	0.220386	0.0936684	0.0648507
Mean
	Control	LPS	TAK242+LPS	TAK-242
CX43	100	162.29	71.41	72.49
P-CX43	100	215.56	114.46	107.34
SD
	Control	LPS	TAK242+LPS	TAK-242
CX43	21.625	16.615	18.193	20.384
P-CX43	27.74	43.73	12.19	13.64
Mean
	Control	LPS	LPS+PDTC	LPS+SR11302
CX43	100	193.39	76.92	61.25
P-CX43	100	266.2	92.77	61.78
SD
	Control	LPS	LPS+PDTC	LPS+SR11302
CX43	32.326	43.376	18.604	15.1
P-CX43	23.193	50.766	9.295	11.199
